# Supplementary material for: A season for all things: Phenological imprints in Wikipedia usage and their relevance to conservation
Source: PLoS Biol. 2019 Mar 5;17(3):e3000146. doi: 10.1371/journal.pbio.3000146 (PMC6400330; doi:10.1371/journal.pbio.3000146)
Supplement: S1 Data — (CSV) [file pbio.3000146.s003.csv]

date	species	scaled_pageviews	fitted_pageviews
7/1/15	Baltimore Oriole	0.093604756	0.020159609
7/2/15	Baltimore Oriole	-0.031982695	0.004458043
7/3/15	Baltimore Oriole	0.009879789	-0.011190636
7/4/15	Baltimore Oriole	0.310528534	-0.02671686
7/5/15	Baltimore Oriole	0.253443329	-0.042051062
7/6/15	Baltimore Oriole	-0.134736064	-0.057123674
7/7/15	Baltimore Oriole	-0.054816777	-0.071865128
7/8/15	Baltimore Oriole	-0.21465535	-0.086205857
7/9/15	Baltimore Oriole	-0.32882576	-0.100076293
7/10/15	Baltimore Oriole	-0.199432629	-0.113873094
7/11/15	Baltimore Oriole	-0.035788375	-0.127949063
7/12/15	Baltimore Oriole	0.070770674	-0.142168849
7/13/15	Baltimore Oriole	-0.172792867	-0.1563971
7/14/15	Baltimore Oriole	-0.20704399	-0.170498466
7/15/15	Baltimore Oriole	-0.260323514	-0.184337595
7/16/15	Baltimore Oriole	-0.351659842	-0.197779135
7/17/15	Baltimore Oriole	-0.389716645	-0.210687735
7/18/15	Baltimore Oriole	-0.20704399	-0.22388755
7/19/15	Baltimore Oriole	-0.264129195	-0.23802142
7/20/15	Baltimore Oriole	-0.3212144	-0.252682022
7/21/15	Baltimore Oriole	-0.382105285	-0.267462034
7/22/15	Baltimore Oriole	-0.389716645	-0.281954133
7/23/15	Baltimore Oriole	-0.420162088	-0.295750996
7/24/15	Baltimore Oriole	-0.344048482	-0.308445302
7/25/15	Baltimore Oriole	-0.302185998	-0.319629727
7/26/15	Baltimore Oriole	-0.176598547	-0.32889695
7/27/15	Baltimore Oriole	-0.393522326	-0.336797608
7/28/15	Baltimore Oriole	-0.344048482	-0.344105269
7/29/15	Baltimore Oriole	-0.44680185	-0.350747002
7/30/15	Baltimore Oriole	-0.401133686	-0.356649874
7/31/15	Baltimore Oriole	-0.454413211	-0.361740955
8/1/15	Baltimore Oriole	-0.363076883	-0.365947313
8/2/15	Baltimore Oriole	-0.431579129	-0.369196017
8/3/15	Baltimore Oriole	-0.450607531	-0.371414134
8/4/15	Baltimore Oriole	-0.382105285	-0.373150529
8/5/15	Baltimore Oriole	-0.435384809	-0.374943809
8/6/15	Baltimore Oriole	-0.408745047	-0.376705663
8/7/15	Baltimore Oriole	-0.450607531	-0.378347779
8/8/15	Baltimore Oriole	-0.382105285	-0.379781846
8/9/15	Baltimore Oriole	-0.275546236	-0.380919551
8/10/15	Baltimore Oriole	-0.393522326	-0.381672583
8/11/15	Baltimore Oriole	-0.500081375	-0.381952631
8/12/15	Baltimore Oriole	-0.382105285	-0.381671382
8/13/15	Baltimore Oriole	-0.481052973	-0.381346858
8/14/15	Baltimore Oriole	-0.43919049	-0.381485384
8/15/15	Baltimore Oriole	-0.374493924	-0.381981104
8/16/15	Baltimore Oriole	-0.199432629	-0.382728164
8/17/15	Baltimore Oriole	-0.344048482	-0.383620707
8/18/15	Baltimore Oriole	-0.21084967	-0.384552878
8/19/15	Baltimore Oriole	-0.332631441	-0.385418821
8/20/15	Baltimore Oriole	-0.302185998	-0.386112681
8/21/15	Baltimore Oriole	-0.393522326	-0.386784539
8/22/15	Baltimore Oriole	-0.488664334	-0.387699243
8/23/15	Baltimore Oriole	-0.298380318	-0.388923088
8/24/15	Baltimore Oriole	-0.32502008	-0.390522372
8/25/15	Baltimore Oriole	-0.393522326	-0.392563388
8/26/15	Baltimore Oriole	-0.393522326	-0.395112433
8/27/15	Baltimore Oriole	-0.420162088	-0.398235803
8/28/15	Baltimore Oriole	-0.450607531	-0.401999794
8/29/15	Baltimore Oriole	-0.393522326	-0.406302478
8/30/15	Baltimore Oriole	-0.507692735	-0.410986893
8/31/15	Baltimore Oriole	-0.298380318	-0.416036779
9/1/15	Baltimore Oriole	-0.427773449	-0.421435877
9/2/15	Baltimore Oriole	-0.526721137	-0.427167928
9/3/15	Baltimore Oriole	-0.416356408	-0.433216671
9/4/15	Baltimore Oriole	-0.370688244	-0.439565848
9/5/15	Baltimore Oriole	-0.370688244	-0.446199198
9/6/15	Baltimore Oriole	-0.389716645	-0.452561434
9/7/15	Baltimore Oriole	-0.271740555	-0.458187036
9/8/15	Baltimore Oriole	-0.44299617	-0.463194396
9/9/15	Baltimore Oriole	-0.515304096	-0.467701909
9/10/15	Baltimore Oriole	-0.55716658	-0.471827968
9/11/15	Baltimore Oriole	-0.572389301	-0.475690966
9/12/15	Baltimore Oriole	-0.481052973	-0.479409297
9/13/15	Baltimore Oriole	-0.44680185	-0.483101355
9/14/15	Baltimore Oriole	-0.469635932	-0.486885534
9/15/15	Baltimore Oriole	-0.484858653	-0.490359968
9/16/15	Baltimore Oriole	-0.515304096	-0.493092433
9/17/15	Baltimore Oriole	-0.614251785	-0.495155781
9/18/15	Baltimore Oriole	-0.633280186	-0.496622863
9/19/15	Baltimore Oriole	-0.614251785	-0.497566531
9/20/15	Baltimore Oriole	-0.545749539	-0.498059638
9/21/15	Baltimore Oriole	-0.526721137	-0.498175035
9/22/15	Baltimore Oriole	-0.55716658	-0.497985574
9/23/15	Baltimore Oriole	-0.576194981	-0.498348905
9/24/15	Baltimore Oriole	-0.503887055	-0.499874773
9/25/15	Baltimore Oriole	-0.663725629	-0.502264176
9/26/15	Baltimore Oriole	-0.644697227	-0.505218108
9/27/15	Baltimore Oriole	-0.473441613	-0.508437567
9/28/15	Baltimore Oriole	-0.522915457	-0.511623548
9/29/15	Baltimore Oriole	-0.393522326	-0.514477049
9/30/15	Baltimore Oriole	-0.465830252	-0.516699064
10/1/15	Baltimore Oriole	-0.222266711	-0.517990591
10/2/15	Baltimore Oriole	-0.587612022	-0.518613181
10/3/15	Baltimore Oriole	-0.541943858	-0.519141376
10/4/15	Baltimore Oriole	0.074576354	-0.519745657
10/5/15	Baltimore Oriole	-0.336437121	-0.520596505
10/6/15	Baltimore Oriole	-0.530526817	-0.521864402
10/7/15	Baltimore Oriole	-0.515304096	-0.523719831
10/8/15	Baltimore Oriole	-0.568583621	-0.526333271
10/9/15	Baltimore Oriole	-0.56477794	-0.529875206
10/10/15	Baltimore Oriole	-0.659919948	-0.533619856
10/11/15	Baltimore Oriole	-0.640891547	-0.536834315
10/12/15	Baltimore Oriole	-0.500081375	-0.539678373
10/13/15	Baltimore Oriole	-0.549555219	-0.54231182
10/14/15	Baltimore Oriole	-0.591417703	-0.544894444
10/15/15	Baltimore Oriole	-0.652308588	-0.547586036
10/16/15	Baltimore Oriole	-0.652308588	-0.550546385
10/17/15	Baltimore Oriole	-0.637085866	-0.553935281
10/18/15	Baltimore Oriole	-0.56097226	-0.557912514
10/19/15	Baltimore Oriole	-0.583806342	-0.56239529
10/20/15	Baltimore Oriole	-0.629474506	-0.567053691
10/21/15	Baltimore Oriole	-0.595223383	-0.571676812
10/22/15	Baltimore Oriole	-0.44299617	-0.57605375
10/23/15	Baltimore Oriole	-0.621863145	-0.579973603
10/24/15	Baltimore Oriole	-0.68275403	-0.583225466
10/25/15	Baltimore Oriole	-0.633280186	-0.585598438
10/26/15	Baltimore Oriole	-0.420162088	-0.586881613
10/27/15	Baltimore Oriole	-0.576194981	-0.58729538
10/28/15	Baltimore Oriole	-0.580000662	-0.587258412
10/29/15	Baltimore Oriole	-0.541943858	-0.586857238
10/30/15	Baltimore Oriole	-0.599029063	-0.586178388
10/31/15	Baltimore Oriole	-0.652308588	-0.58530839
11/1/15	Baltimore Oriole	-0.637085866	-0.584333774
11/2/15	Baltimore Oriole	-0.541943858	-0.583341069
11/3/15	Baltimore Oriole	-0.538138178	-0.582416804
11/4/15	Baltimore Oriole	-0.553360899	-0.581656269
11/5/15	Baltimore Oriole	-0.610446104	-0.581063607
11/6/15	Baltimore Oriole	-0.587612022	-0.580588621
11/7/15	Baltimore Oriole	-0.690365391	-0.580181117
11/8/15	Baltimore Oriole	-0.621863145	-0.579790901
11/9/15	Baltimore Oriole	-0.602834744	-0.579367777
11/10/15	Baltimore Oriole	-0.618057465	-0.57886155
11/11/15	Baltimore Oriole	-0.568583621	-0.578222026
11/12/15	Baltimore Oriole	-0.625668825	-0.577590861
11/13/15	Baltimore Oriole	-0.583806342	-0.577117829
11/14/15	Baltimore Oriole	-0.694171071	-0.57676491
11/15/15	Baltimore Oriole	-0.587612022	-0.576494084
11/16/15	Baltimore Oriole	-0.32882576	-0.57626733
11/17/15	Baltimore Oriole	-0.397328006	-0.576046629
11/18/15	Baltimore Oriole	-0.507692735	-0.575793959
11/19/15	Baltimore Oriole	-0.488664334	-0.575471302
11/20/15	Baltimore Oriole	-0.67514267	-0.575040637
11/21/15	Baltimore Oriole	-0.583806342	-0.574624319
11/22/15	Baltimore Oriole	-0.610446104	-0.574390046
11/23/15	Baltimore Oriole	-0.541943858	-0.574367812
11/24/15	Baltimore Oriole	-0.599029063	-0.574587611
11/25/15	Baltimore Oriole	-0.656114268	-0.575079438
11/26/15	Baltimore Oriole	-0.637085866	-0.575873286
11/27/15	Baltimore Oriole	-0.667531309	-0.57699915
11/28/15	Baltimore Oriole	-0.538138178	-0.578487024
11/29/15	Baltimore Oriole	-0.44680185	-0.580331894
11/30/15	Baltimore Oriole	-0.572389301	-0.582481678
12/1/15	Baltimore Oriole	-0.591417703	-0.584895765
12/2/15	Baltimore Oriole	-0.500081375	-0.587533545
12/3/15	Baltimore Oriole	-0.572389301	-0.590354408
12/4/15	Baltimore Oriole	-0.580000662	-0.593317744
12/5/15	Baltimore Oriole	-0.633280186	-0.596382942
12/6/15	Baltimore Oriole	-0.541943858	-0.599509393
12/7/15	Baltimore Oriole	-0.56097226	-0.602656485
12/8/15	Baltimore Oriole	-0.580000662	-0.605410726
12/9/15	Baltimore Oriole	-0.629474506	-0.607497202
12/10/15	Baltimore Oriole	-0.587612022	-0.609083175
12/11/15	Baltimore Oriole	-0.599029063	-0.610335906
12/12/15	Baltimore Oriole	-0.644697227	-0.611422657
12/13/15	Baltimore Oriole	-0.690365391	-0.612510691
12/14/15	Baltimore Oriole	-0.621863145	-0.613767269
12/15/15	Baltimore Oriole	-0.610446104	-0.615359653
12/16/15	Baltimore Oriole	-0.55716658	-0.616905445
12/17/15	Baltimore Oriole	-0.629474506	-0.617918873
12/18/15	Baltimore Oriole	-0.728422194	-0.618412138
12/19/15	Baltimore Oriole	-0.743644916	-0.61839744
12/20/15	Baltimore Oriole	-0.572389301	-0.617886978
12/21/15	Baltimore Oriole	-0.640891547	-0.616892953
12/22/15	Baltimore Oriole	-0.697976752	-0.615427565
12/23/15	Baltimore Oriole	-0.720810834	-0.613503014
12/24/15	Baltimore Oriole	-0.724616514	-0.611131501
12/25/15	Baltimore Oriole	-0.656114268	-0.608511637
12/26/15	Baltimore Oriole	-0.583806342	-0.605765795
12/27/15	Baltimore Oriole	-0.580000662	-0.602791817
12/28/15	Baltimore Oriole	-0.526721137	-0.599487545
12/29/15	Baltimore Oriole	-0.656114268	-0.595750822
12/30/15	Baltimore Oriole	-0.526721137	-0.591479489
12/31/15	Baltimore Oriole	-0.656114268	-0.586571388
1/1/16	Baltimore Oriole	-0.637085866	-0.580924361
1/2/16	Baltimore Oriole	-0.515304096	-0.574840176
1/3/16	Baltimore Oriole	-0.553360899	-0.568678909
1/4/16	Baltimore Oriole	-0.610446104	-0.562425858
1/5/16	Baltimore Oriole	-0.496275694	-0.556066326
1/6/16	Baltimore Oriole	-0.599029063	-0.549585614
1/7/16	Baltimore Oriole	-0.522915457	-0.542969021
1/8/16	Baltimore Oriole	-0.545749539	-0.53620185
1/9/16	Baltimore Oriole	-0.511498416	-0.5292694
1/10/16	Baltimore Oriole	-0.56477794	-0.522484475
1/11/16	Baltimore Oriole	-0.610446104	-0.516125009
1/12/16	Baltimore Oriole	-0.530526817	-0.510123997
1/13/16	Baltimore Oriole	-0.340242801	-0.504414436
1/14/16	Baltimore Oriole	-0.458218891	-0.498929322
1/15/16	Baltimore Oriole	-0.568583621	-0.493601653
1/16/16	Baltimore Oriole	-0.507692735	-0.488364423
1/17/16	Baltimore Oriole	-0.462024572	-0.483150631
1/18/16	Baltimore Oriole	-0.401133686	-0.478227679
1/19/16	Baltimore Oriole	-0.526721137	-0.473878915
1/20/16	Baltimore Oriole	-0.469635932	-0.470061246
1/21/16	Baltimore Oriole	-0.450607531	-0.46673158
1/22/16	Baltimore Oriole	-0.427773449	-0.463846825
1/23/16	Baltimore Oriole	-0.351659842	-0.461363888
1/24/16	Baltimore Oriole	-0.298380318	-0.459239677
1/25/16	Baltimore Oriole	-0.427773449	-0.457431101
1/26/16	Baltimore Oriole	-0.462024572	-0.455895067
1/27/16	Baltimore Oriole	-0.435384809	-0.454449345
1/28/16	Baltimore Oriole	-0.519109776	-0.453011068
1/29/16	Baltimore Oriole	-0.515304096	-0.451686191
1/30/16	Baltimore Oriole	-0.344048482	-0.450580669
1/31/16	Baltimore Oriole	-0.305991678	-0.449800456
2/1/16	Baltimore Oriole	-0.43919049	-0.449451507
2/2/16	Baltimore Oriole	-0.427773449	-0.449639776
2/3/16	Baltimore Oriole	-0.465830252	-0.450471219
2/4/16	Baltimore Oriole	-0.469635932	-0.451402903
2/5/16	Baltimore Oriole	-0.541943858	-0.451890191
2/6/16	Baltimore Oriole	-0.473441613	-0.452036478
2/7/16	Baltimore Oriole	-0.465830252	-0.451945157
2/8/16	Baltimore Oriole	-0.519109776	-0.451719624
2/9/16	Baltimore Oriole	-0.363076883	-0.451463272
2/10/16	Baltimore Oriole	-0.507692735	-0.451279497
2/11/16	Baltimore Oriole	-0.500081375	-0.451271691
2/12/16	Baltimore Oriole	-0.534332498	-0.451330899
2/13/16	Baltimore Oriole	-0.496275694	-0.451252571
2/14/16	Baltimore Oriole	-0.305991678	-0.450996713
2/15/16	Baltimore Oriole	-0.401133686	-0.450523334
2/16/16	Baltimore Oriole	-0.412550727	-0.449792438
2/17/16	Baltimore Oriole	-0.408745047	-0.448764035
2/18/16	Baltimore Oriole	-0.515304096	-0.447398129
2/19/16	Baltimore Oriole	-0.67894835	-0.445654729
2/20/16	Baltimore Oriole	-0.568583621	-0.443615188
2/21/16	Baltimore Oriole	-0.458218891	-0.441380991
2/22/16	Baltimore Oriole	-0.44680185	-0.438942339
2/23/16	Baltimore Oriole	-0.465830252	-0.43628943
2/24/16	Baltimore Oriole	-0.374493924	-0.433412466
2/25/16	Baltimore Oriole	-0.267934875	-0.430301646
2/26/16	Baltimore Oriole	-0.366882563	-0.42694717
2/27/16	Baltimore Oriole	-0.427773449	-0.423339239
2/28/16	Baltimore Oriole	-0.397328006	-0.419468053
2/29/16	Baltimore Oriole	-0.458218891	-0.41521424
3/1/16	Baltimore Oriole	-0.344048482	-0.410499719
3/2/16	Baltimore Oriole	-0.44680185	-0.405376628
3/3/16	Baltimore Oriole	-0.465830252	-0.399897104
3/4/16	Baltimore Oriole	-0.44680185	-0.394113284
3/5/16	Baltimore Oriole	-0.538138178	-0.388077306
3/6/16	Baltimore Oriole	-0.408745047	-0.381841307
3/7/16	Baltimore Oriole	-0.309797359	-0.375457425
3/8/16	Baltimore Oriole	-0.317408719	-0.368809977
3/9/16	Baltimore Oriole	-0.44299617	-0.361754202
3/10/16	Baltimore Oriole	-0.370688244	-0.354298617
3/11/16	Baltimore Oriole	-0.55716658	-0.346451739
3/12/16	Baltimore Oriole	-0.302185998	-0.338222085
3/13/16	Baltimore Oriole	-0.248906473	-0.329618172
3/14/16	Baltimore Oriole	-0.32882576	-0.320648518
3/15/16	Baltimore Oriole	-0.256517834	-0.31132164
3/16/16	Baltimore Oriole	-0.32882576	-0.301619777
3/17/16	Baltimore Oriole	-0.370688244	-0.291505258
3/18/16	Baltimore Oriole	-0.32502008	-0.280956737
3/19/16	Baltimore Oriole	-0.317408719	-0.269952868
3/20/16	Baltimore Oriole	-0.237489432	-0.258472306
3/21/16	Baltimore Oriole	-0.275546236	-0.246493703
3/22/16	Baltimore Oriole	-0.313603039	-0.233995715
3/23/16	Baltimore Oriole	-0.252712154	-0.220956994
3/24/16	Baltimore Oriole	-0.233683752	-0.20724611
3/25/16	Baltimore Oriole	-0.218461031	-0.192780456
3/26/16	Baltimore Oriole	-0.134736064	-0.177611931
3/27/16	Baltimore Oriole	-0.070039498	-0.161792428
3/28/16	Baltimore Oriole	-0.035788375	-0.145373845
3/29/16	Baltimore Oriole	-0.180404228	-0.128408075
3/30/16	Baltimore Oriole	-0.233683752	-0.110947016
3/31/16	Baltimore Oriole	-0.188015588	-0.093042563
4/1/16	Baltimore Oriole	-0.127124703	-0.074746612
4/2/16	Baltimore Oriole	-0.199432629	-0.055989873
4/3/16	Baltimore Oriole	-0.119513342	-0.036652811
4/4/16	Baltimore Oriole	0.059353633	-0.016711946
4/5/16	Baltimore Oriole	-0.115707662	0.003856196
4/6/16	Baltimore Oriole	-0.039594056	0.025075094
4/7/16	Baltimore Oriole	-0.024371334	0.046968224
4/8/16	Baltimore Oriole	0.006074108	0.069559063
4/9/16	Baltimore Oriole	0.078382034	0.092871088
4/10/16	Baltimore Oriole	0.356196698	0.117691983
4/11/16	Baltimore Oriole	0.063159313	0.144713598
4/12/16	Baltimore Oriole	0.093604756	0.173815658
4/13/16	Baltimore Oriole	0.25724901	0.204877888
4/14/16	Baltimore Oriole	0.154495641	0.237780013
4/15/16	Baltimore Oriole	0.02890819	0.272401759
4/16/16	Baltimore Oriole	0.230609247	0.308622851
4/17/16	Baltimore Oriole	0.462755747	0.346323013
4/18/16	Baltimore Oriole	0.420893264	0.385381972
4/19/16	Baltimore Oriole	0.150689961	0.429669866
4/20/16	Baltimore Oriole	0.390447821	0.482405609
4/21/16	Baltimore Oriole	0.394253501	0.542492088
4/22/16	Baltimore Oriole	0.268666051	0.608832189
4/23/16	Baltimore Oriole	0.424698944	0.680328798
4/24/16	Baltimore Oriole	0.805266976	0.7558848
4/25/16	Baltimore Oriole	0.477978469	0.834403083
4/26/16	Baltimore Oriole	0.439921665	0.914786532
4/27/16	Baltimore Oriole	0.363808059	0.995142155
4/28/16	Baltimore Oriole	0.653039763	1.074833702
4/29/16	Baltimore Oriole	0.6073716	1.154649176
4/30/16	Baltimore Oriole	0.831906739	1.235376577
5/1/16	Baltimore Oriole	1.357090623	1.317803907
5/2/16	Baltimore Oriole	0.96129987	1.402719169
5/3/16	Baltimore Oriole	0.801461296	1.490910362
5/4/16	Baltimore Oriole	1.292394058	1.583165489
5/5/16	Baltimore Oriole	1.254337255	1.680272552
5/6/16	Baltimore Oriole	1.31142246	1.769720907
5/7/16	Baltimore Oriole	1.456038312	1.840777561
5/8/16	Baltimore Oriole	2.875557073	1.896896993
5/9/16	Baltimore Oriole	3.084869491	1.941533681
5/10/16	Baltimore Oriole	2.616770811	1.978142104
5/11/16	Baltimore Oriole	2.662438975	2.01017674
5/12/16	Baltimore Oriole	2.399847032	2.041092068
5/13/16	Baltimore Oriole	2.689078737	2.074342566
5/14/16	Baltimore Oriole	3.853616916	2.106644498
5/15/16	Baltimore Oriole	4.980098292	2.131550443
5/16/16	Baltimore Oriole	3.278959187	2.147769353
5/17/16	Baltimore Oriole	3.252319425	2.15401018
5/18/16	Baltimore Oriole	2.829888909	2.148981877
5/19/16	Baltimore Oriole	2.514017442	2.131393396
5/20/16	Baltimore Oriole	2.415069754	2.099953688
5/21/16	Baltimore Oriole	2.749969622	2.053371706
5/22/16	Baltimore Oriole	2.928836597	2.00284427
5/23/16	Baltimore Oriole	2.582519688	1.958228528
5/24/16	Baltimore Oriole	1.768104098	1.916223921
5/25/16	Baltimore Oriole	1.372313345	1.87352989
5/26/16	Baltimore Oriole	1.261948615	1.826845878
5/27/16	Baltimore Oriole	1.227697492	1.772871326
5/28/16	Baltimore Oriole	1.143972525	1.708305675
5/29/16	Baltimore Oriole	1.661545049	1.629848367
5/30/16	Baltimore Oriole	1.703407533	1.545264119
5/31/16	Baltimore Oriole	1.094498681	1.464656596
6/1/16	Baltimore Oriole	0.706319288	1.38823366
6/2/16	Baltimore Oriole	0.710124968	1.316203176
6/3/16	Baltimore Oriole	0.717736329	1.248773005
6/4/16	Baltimore Oriole	0.858546501	1.18615101
6/5/16	Baltimore Oriole	1.132555484	1.128545055
6/6/16	Baltimore Oriole	0.634011362	1.076163002
6/7/16	Baltimore Oriole	0.592148878	1.029212714
6/8/16	Baltimore Oriole	0.649234083	0.984799333
6/9/16	Baltimore Oriole	0.915631706	0.940566974
6/10/16	Baltimore Oriole	0.736764731	0.89753196
6/11/16	Baltimore Oriole	0.755793132	0.856710612
6/12/16	Baltimore Oriole	0.904214665	0.819119253
6/13/16	Baltimore Oriole	0.782432894	0.785774207
6/14/16	Baltimore Oriole	0.588343198	0.757691796
6/15/16	Baltimore Oriole	0.523646632	0.735888341
6/16/16	Baltimore Oriole	0.584537518	0.717544033
6/17/16	Baltimore Oriole	0.653039763	0.699171093
6/18/16	Baltimore Oriole	1.216280451	0.680783889
6/19/16	Baltimore Oriole	1.505512156	0.662396794
6/20/16	Baltimore Oriole	0.805266976	0.644024177
6/21/16	Baltimore Oriole	0.352391018	0.625680408
6/22/16	Baltimore Oriole	0.386642141	0.607379859
6/23/16	Baltimore Oriole	0.455144387	0.589136899
6/24/16	Baltimore Oriole	0.287694452	0.570965899
6/25/16	Baltimore Oriole	0.466561428	0.551797045
6/26/16	Baltimore Oriole	0.888991944	0.530695248
6/27/16	Baltimore Oriole	0.436115985	0.507876969
6/28/16	Baltimore Oriole	0.276277411	0.483558667
6/29/16	Baltimore Oriole	0.333362616	0.457956802
6/30/16	Baltimore Oriole	0.299111493	0.431287833
7/1/16	Baltimore Oriole	0.37903078	0.403768221
7/2/16	Baltimore Oriole	0.580731837	0.375614424
7/3/16	Baltimore Oriole	0.862352181	0.347641452
7/4/16	Baltimore Oriole	1.07927596	0.320369711
7/5/16	Baltimore Oriole	0.61117728	0.293573759
7/6/16	Baltimore Oriole	0.150689961	0.267028153
7/7/16	Baltimore Oriole	0.234414928	0.240507453
7/8/16	Baltimore Oriole	-0.047205416	0.213786215
7/9/16	Baltimore Oriole	0.405670542	0.186638998
7/10/16	Baltimore Oriole	0.299111493	0.158840359
7/11/16	Baltimore Oriole	-0.039594056	0.130164857
7/12/16	Baltimore Oriole	-0.111901982	0.102261817
7/13/16	Baltimore Oriole	0.02510251	0.076629248
7/14/16	Baltimore Oriole	-0.21084967	0.052814732
7/15/16	Baltimore Oriole	-0.256517834	0.030365847
7/16/16	Baltimore Oriole	-0.146153105	0.008830173
7/17/16	Baltimore Oriole	0.047936592	-0.012244708
7/18/16	Baltimore Oriole	-0.260323514	-0.033311217
7/19/16	Baltimore Oriole	-0.21465535	-0.054821773
7/20/16	Baltimore Oriole	-0.180404228	-0.077010203
7/21/16	Baltimore Oriole	-0.180404228	-0.099451354
7/22/16	Baltimore Oriole	-0.286963277	-0.12160918
7/23/16	Baltimore Oriole	-0.264129195	-0.142947633
7/24/16	Baltimore Oriole	-0.123319023	-0.162930669
7/25/16	Baltimore Oriole	-0.264129195	-0.181022239
7/26/16	Baltimore Oriole	-0.191821269	-0.196686298
7/27/16	Baltimore Oriole	-0.313603039	-0.209386799
7/28/16	Baltimore Oriole	-0.32882576	-0.22041217
7/29/16	Baltimore Oriole	-0.245100793	-0.231357469
7/30/16	Baltimore Oriole	0.097410436	-0.242146595
7/31/16	Baltimore Oriole	0.078382034	-0.252703447
8/1/16	Baltimore Oriole	-0.222266711	-0.262951924
8/2/16	Baltimore Oriole	-0.317408719	-0.272815925
8/3/16	Baltimore Oriole	-0.32882576	-0.28221935
8/4/16	Baltimore Oriole	-0.302185998	-0.291086097
8/5/16	Baltimore Oriole	-0.355465522	-0.298953711
8/6/16	Baltimore Oriole	-0.32502008	-0.305555871
8/7/16	Baltimore Oriole	-0.283157596	-0.311110674
8/8/16	Baltimore Oriole	-0.423967768	-0.315836218
8/9/16	Baltimore Oriole	-0.359271203	-0.3199506
8/10/16	Baltimore Oriole	-0.393522326	-0.323671919
8/11/16	Baltimore Oriole	-0.423967768	-0.327218271
8/12/16	Baltimore Oriole	-0.473441613	-0.330807756
8/13/16	Baltimore Oriole	-0.275546236	-0.33465847
8/14/16	Baltimore Oriole	-0.176598547	-0.338861664
8/15/16	Baltimore Oriole	-0.484858653	-0.343211473
8/16/16	Baltimore Oriole	-0.44299617	-0.347480327
8/17/16	Baltimore Oriole	-0.515304096	-0.351440655
8/18/16	Baltimore Oriole	-0.450607531	-0.354864885
8/19/16	Baltimore Oriole	-0.541943858	-0.357525446
8/20/16	Baltimore Oriole	-0.473441613	-0.359194767
8/21/16	Baltimore Oriole	-0.363076883	-0.359645277
8/22/16	Baltimore Oriole	-0.313603039	-0.359732729
8/23/16	Baltimore Oriole	-0.237489432	-0.360369277
8/24/16	Baltimore Oriole	-0.359271203	-0.361411953
8/25/16	Baltimore Oriole	-0.355465522	-0.362717789
8/26/16	Baltimore Oriole	-0.366882563	-0.364143817
8/27/16	Baltimore Oriole	-0.32882576	-0.365547068
8/28/16	Baltimore Oriole	-0.20323831	-0.366784573
8/29/16	Baltimore Oriole	-0.401133686	-0.367713366
8/30/16	Baltimore Oriole	-0.020565654	-0.368190476
8/31/16	Baltimore Oriole	-0.142347424	-0.368001158
9/1/16	Baltimore Oriole	-0.484858653	-0.367199973
9/2/16	Baltimore Oriole	-0.458218891	-0.366047917
9/3/16	Baltimore Oriole	-0.267934875	-0.364805985
9/4/16	Baltimore Oriole	-0.3212144	-0.363735173
9/5/16	Baltimore Oriole	-0.275546236	-0.363096474
9/6/16	Baltimore Oriole	-0.503887055	-0.363150884
9/7/16	Baltimore Oriole	-0.526721137	-0.364159399
9/8/16	Baltimore Oriole	-0.519109776	-0.364612209
9/9/16	Baltimore Oriole	-0.519109776	-0.362904716
9/10/16	Baltimore Oriole	-0.465830252	-0.35915573
9/11/16	Baltimore Oriole	-0.340242801	-0.35348406
9/12/16	Baltimore Oriole	-0.378299604	-0.346008517
9/13/16	Baltimore Oriole	-0.454413211	-0.336847911
9/14/16	Baltimore Oriole	-0.317408719	-0.326121051
9/15/16	Baltimore Oriole	-0.20323831	-0.313946748
9/16/16	Baltimore Oriole	-0.309797359	-0.300443811
9/17/16	Baltimore Oriole	-0.462024572	-0.285690917
9/18/16	Baltimore Oriole	-0.401133686	-0.26964915
9/19/16	Baltimore Oriole	-0.401133686	-0.252260924
9/20/16	Baltimore Oriole	-0.317408719	-0.233468658
9/21/16	Baltimore Oriole	-0.317408719	-0.213214768
9/22/16	Baltimore Oriole	-0.252712154	-0.191441671
9/23/16	Baltimore Oriole	-0.522915457	-0.168091783
9/24/16	Baltimore Oriole	-0.401133686	-0.143107522
9/25/16	Baltimore Oriole	-0.401133686	-0.122080086
9/26/16	Baltimore Oriole	-0.355465522	-0.109392439
9/27/16	Baltimore Oriole	-0.454413211	-0.103174639
9/28/16	Baltimore Oriole	-0.275546236	-0.101556744
9/29/16	Baltimore Oriole	-0.123319023	-0.102668811
9/30/16	Baltimore Oriole	-0.44299617	-0.104640901
10/1/16	Baltimore Oriole	-0.450607531	-0.10560307
10/2/16	Baltimore Oriole	-0.363076883	-0.103685378
10/3/16	Baltimore Oriole	-0.168987187	-0.100073689
10/4/16	Baltimore Oriole	1.661545049	-0.097637875
10/5/16	Baltimore Oriole	6.232167119	-0.097034007
10/6/16	Baltimore Oriole	-0.180404228	-0.098918156
10/7/16	Baltimore Oriole	-0.340242801	-0.103946395
10/8/16	Baltimore Oriole	-0.522915457	-0.112774794
10/9/16	Baltimore Oriole	-0.408745047	-0.126059424
10/10/16	Baltimore Oriole	-0.450607531	-0.144456357
10/11/16	Baltimore Oriole	-0.568583621	-0.16359782
10/12/16	Baltimore Oriole	-0.503887055	-0.179449549
10/13/16	Baltimore Oriole	-0.519109776	-0.193167881
10/14/16	Baltimore Oriole	-0.427773449	-0.205909155
10/15/16	Baltimore Oriole	-0.55716658	-0.218829707
10/16/16	Baltimore Oriole	-0.469635932	-0.233085874
10/17/16	Baltimore Oriole	-0.496275694	-0.249833994
10/18/16	Baltimore Oriole	-0.484858653	-0.270230403
10/19/16	Baltimore Oriole	-0.256517834	-0.295431439
10/20/16	Baltimore Oriole	-0.511498416	-0.323822502
10/21/16	Baltimore Oriole	-0.541943858	-0.35231369
10/22/16	Baltimore Oriole	-0.599029063	-0.379848381
10/23/16	Baltimore Oriole	-0.404939367	-0.405369958
10/24/16	Baltimore Oriole	-0.530526817	-0.427821799
10/25/16	Baltimore Oriole	-0.481052973	-0.446147286
10/26/16	Baltimore Oriole	-0.602834744	-0.459289799
10/27/16	Baltimore Oriole	-0.473441613	-0.466192718
10/28/16	Baltimore Oriole	-0.511498416	-0.469701688
10/29/16	Baltimore Oriole	-0.614251785	-0.473268852
10/30/16	Baltimore Oriole	-0.473441613	-0.476747341
10/31/16	Baltimore Oriole	-0.427773449	-0.479990286
11/1/16	Baltimore Oriole	-0.538138178	-0.482850819
11/2/16	Baltimore Oriole	-0.477247293	-0.485182071
11/3/16	Baltimore Oriole	-0.366882563	-0.486837173
11/4/16	Baltimore Oriole	-0.522915457	-0.487669255
11/5/16	Baltimore Oriole	-0.416356408	-0.488097246
11/6/16	Baltimore Oriole	-0.32882576	-0.488652349
11/7/16	Baltimore Oriole	-0.427773449	-0.489356109
11/8/16	Baltimore Oriole	-0.313603039	-0.490230072
11/9/16	Baltimore Oriole	-0.56477794	-0.491295784
11/10/16	Baltimore Oriole	-0.511498416	-0.492574789
11/11/16	Baltimore Oriole	-0.55716658	-0.494088634
11/12/16	Baltimore Oriole	-0.55716658	-0.495858862
11/13/16	Baltimore Oriole	-0.606640424	-0.497591937
11/14/16	Baltimore Oriole	-0.580000662	-0.499032786
11/15/16	Baltimore Oriole	-0.43919049	-0.500260655
11/16/16	Baltimore Oriole	-0.237489432	-0.501354792
11/17/16	Baltimore Oriole	-0.500081375	-0.502394441
11/18/16	Baltimore Oriole	-0.488664334	-0.50345885
11/19/16	Baltimore Oriole	-0.629474506	-0.504627263
11/20/16	Baltimore Oriole	-0.56477794	-0.505978929
11/21/16	Baltimore Oriole	-0.484858653	-0.507593092
11/22/16	Baltimore Oriole	-0.553360899	-0.509364754
11/23/16	Baltimore Oriole	-0.568583621	-0.511100566
11/24/16	Baltimore Oriole	-0.473441613	-0.512747255
11/25/16	Baltimore Oriole	-0.602834744	-0.514251547
11/26/16	Baltimore Oriole	-0.580000662	-0.515560169
11/27/16	Baltimore Oriole	-0.496275694	-0.516619847
11/28/16	Baltimore Oriole	-0.477247293	-0.517377306
11/29/16	Baltimore Oriole	-0.465830252	-0.517779273
11/30/16	Baltimore Oriole	-0.549555219	-0.518309007
12/1/16	Baltimore Oriole	-0.511498416	-0.519394003
12/2/16	Baltimore Oriole	-0.606640424	-0.520897343
12/3/16	Baltimore Oriole	-0.656114268	-0.522682109
12/4/16	Baltimore Oriole	-0.420162088	-0.524611382
12/5/16	Baltimore Oriole	-0.519109776	-0.526548245
12/6/16	Baltimore Oriole	-0.507692735	-0.528355778
12/7/16	Baltimore Oriole	-0.545749539	-0.529897063
12/8/16	Baltimore Oriole	-0.317408719	-0.53110942
12/9/16	Baltimore Oriole	-0.397328006	-0.532089036
12/10/16	Baltimore Oriole	-0.659919948	-0.532937296
12/11/16	Baltimore Oriole	-0.44680185	-0.533755584
12/12/16	Baltimore Oriole	-0.488664334	-0.534645285
12/13/16	Baltimore Oriole	-0.43919049	-0.535707784
12/14/16	Baltimore Oriole	-0.568583621	-0.537044467
12/15/16	Baltimore Oriole	-0.606640424	-0.538756717
12/16/16	Baltimore Oriole	-0.576194981	-0.540121527
12/17/16	Baltimore Oriole	-0.602834744	-0.540452941
12/18/16	Baltimore Oriole	-0.507692735	-0.539907924
12/19/16	Baltimore Oriole	-0.538138178	-0.538643443
12/20/16	Baltimore Oriole	-0.602834744	-0.536816464
12/21/16	Baltimore Oriole	-0.629474506	-0.534583952
12/22/16	Baltimore Oriole	-0.595223383	-0.532102874
12/23/16	Baltimore Oriole	-0.614251785	-0.529530194
12/24/16	Baltimore Oriole	-0.606640424	-0.527022878
12/25/16	Baltimore Oriole	-0.55716658	-0.524927093
12/26/16	Baltimore Oriole	-0.469635932	-0.523311414
12/27/16	Baltimore Oriole	-0.55716658	-0.521916429
12/28/16	Baltimore Oriole	-0.580000662	-0.520482723
12/29/16	Baltimore Oriole	-0.656114268	-0.518750879
12/30/16	Baltimore Oriole	-0.507692735	-0.516461485
12/31/16	Baltimore Oriole	-0.625668825	-0.513355126
1/1/17	Baltimore Oriole	-0.56477794	-0.509172386
1/2/17	Baltimore Oriole	-0.469635932	-0.504689417
1/3/17	Baltimore Oriole	-0.420162088	-0.500798485
1/4/17	Baltimore Oriole	-0.484858653	-0.497414352
1/5/17	Baltimore Oriole	-0.515304096	-0.494451776
1/6/17	Baltimore Oriole	-0.469635932	-0.491825518
1/7/17	Baltimore Oriole	-0.294574637	-0.489450338
1/8/17	Baltimore Oriole	-0.149958785	-0.487240996
1/9/17	Baltimore Oriole	-0.374493924	-0.485112252
1/10/17	Baltimore Oriole	-0.431579129	-0.482978866
1/11/17	Baltimore Oriole	-0.507692735	-0.480609756
1/12/17	Baltimore Oriole	-0.522915457	-0.477968451
1/13/17	Baltimore Oriole	-0.507692735	-0.475261625
1/14/17	Baltimore Oriole	-0.519109776	-0.472695952
1/15/17	Baltimore Oriole	-0.404939367	-0.470478107
1/16/17	Baltimore Oriole	-0.538138178	-0.468814764
1/17/17	Baltimore Oriole	-0.44680185	-0.467912598
1/18/17	Baltimore Oriole	-0.545749539	-0.467978283
1/19/17	Baltimore Oriole	-0.522915457	-0.468504392
1/20/17	Baltimore Oriole	-0.519109776	-0.468846641
1/21/17	Baltimore Oriole	-0.465830252	-0.469006423
1/22/17	Baltimore Oriole	-0.412550727	-0.468985131
1/23/17	Baltimore Oriole	-0.408745047	-0.468784158
1/24/17	Baltimore Oriole	-0.385910965	-0.468404897
1/25/17	Baltimore Oriole	-0.515304096	-0.467848739
1/26/17	Baltimore Oriole	-0.580000662	-0.467117079
1/27/17	Baltimore Oriole	-0.549555219	-0.466211309
1/28/17	Baltimore Oriole	-0.484858653	-0.465186431
1/29/17	Baltimore Oriole	-0.507692735	-0.464067012
1/30/17	Baltimore Oriole	-0.511498416	-0.462808796
1/31/17	Baltimore Oriole	-0.43919049	-0.461367526
2/1/17	Baltimore Oriole	-0.484858653	-0.459698944
2/2/17	Baltimore Oriole	-0.290768957	-0.457758795
2/3/17	Baltimore Oriole	-0.553360899	-0.45550282
2/4/17	Baltimore Oriole	-0.473441613	-0.452886763
2/5/17	Baltimore Oriole	-0.412550727	-0.449785076
2/6/17	Baltimore Oriole	-0.44680185	-0.446146147
2/7/17	Baltimore Oriole	-0.431579129	-0.442036627
2/8/17	Baltimore Oriole	-0.488664334	-0.437523166
2/9/17	Baltimore Oriole	-0.359271203	-0.432672413
2/10/17	Baltimore Oriole	-0.511498416	-0.427551018
2/11/17	Baltimore Oriole	-0.484858653	-0.422225631
2/12/17	Baltimore Oriole	-0.355465522	-0.416762901
2/13/17	Baltimore Oriole	-0.43919049	-0.411239615
2/14/17	Baltimore Oriole	-0.488664334	-0.405667707
2/15/17	Baltimore Oriole	-0.355465522	-0.400016551
2/16/17	Baltimore Oriole	-0.336437121	-0.39425552
2/17/17	Baltimore Oriole	-0.454413211	-0.388353986
2/18/17	Baltimore Oriole	-0.44680185	-0.382281322
2/19/17	Baltimore Oriole	-0.412550727	-0.376006902
2/20/17	Baltimore Oriole	-0.420162088	-0.369500099
2/21/17	Baltimore Oriole	-0.454413211	-0.36307465
2/22/17	Baltimore Oriole	-0.404939367	-0.357001314
2/23/17	Baltimore Oriole	-0.423967768	-0.351184989
2/24/17	Baltimore Oriole	-0.176598547	-0.345530575
2/25/17	Baltimore Oriole	-0.481052973	-0.339942974
2/26/17	Baltimore Oriole	-0.344048482	-0.334327085
2/27/17	Baltimore Oriole	-0.20323831	-0.328587809
2/28/17	Baltimore Oriole	-0.012954293	-0.322630045
3/1/17	Baltimore Oriole	-0.245100793	-0.316358693
3/2/17	Baltimore Oriole	-0.363076883	-0.309745023
3/3/17	Baltimore Oriole	-0.298380318	-0.302898451
3/4/17	Baltimore Oriole	-0.142347424	-0.295931099
3/5/17	Baltimore Oriole	-0.275546236	-0.288955088
3/6/17	Baltimore Oriole	-0.382105285	-0.28208254
3/7/17	Baltimore Oriole	-0.401133686	-0.275425576
3/8/17	Baltimore Oriole	-0.286963277	-0.269096318
3/9/17	Baltimore Oriole	-0.275546236	-0.263206887
3/10/17	Baltimore Oriole	-0.264129195	-0.257325542
3/11/17	Baltimore Oriole	-0.355465522	-0.250967101
3/12/17	Baltimore Oriole	-0.191821269	-0.24416353
3/13/17	Baltimore Oriole	-0.336437121	-0.236946792
3/14/17	Baltimore Oriole	-0.180404228	-0.229348851
3/15/17	Baltimore Oriole	-0.252712154	-0.221401671
3/16/17	Baltimore Oriole	-0.309797359	-0.213137216
3/17/17	Baltimore Oriole	-0.256517834	-0.204587449
3/18/17	Baltimore Oriole	-0.115707662	-0.195784336
3/19/17	Baltimore Oriole	-0.054816777	-0.186104712
3/20/17	Baltimore Oriole	-0.188015588	-0.175003306
3/21/17	Baltimore Oriole	-0.176598547	-0.162628919
3/22/17	Baltimore Oriole	-0.191821269	-0.149130352
3/23/17	Baltimore Oriole	-0.226072391	-0.134656406
3/24/17	Baltimore Oriole	-0.313603039	-0.119355882
3/25/17	Baltimore Oriole	-0.199432629	-0.103377582
3/26/17	Baltimore Oriole	-0.043399736	-0.086870306
3/27/17	Baltimore Oriole	-0.134736064	-0.070603846
3/28/17	Baltimore Oriole	-0.062428138	-0.055081941
3/29/17	Baltimore Oriole	-0.256517834	-0.04005431
3/30/17	Baltimore Oriole	-0.218461031	-0.025270677
3/31/17	Baltimore Oriole	-0.149958785	-0.010480762
4/1/17	Baltimore Oriole	-0.051011097	0.004565713
4/2/17	Baltimore Oriole	0.032713871	0.020119027
4/3/17	Baltimore Oriole	0.405670542	0.036429459
4/4/17	Baltimore Oriole	-0.127124703	0.053747286
4/5/17	Baltimore Oriole	-0.127124703	0.071882007
4/6/17	Baltimore Oriole	0.089799075	0.090450132
4/7/17	Baltimore Oriole	0.458950067	0.109412456
4/8/17	Baltimore Oriole	0.477978469	0.128729773
4/9/17	Baltimore Oriole	0.249637649	0.148362878
4/10/17	Baltimore Oriole	0.253443329	0.168272567
4/11/17	Baltimore Oriole	0.051742272	0.188419633
4/12/17	Baltimore Oriole	0.38283646	0.208764872
4/13/17	Baltimore Oriole	0.272471731	0.23236665
4/14/17	Baltimore Oriole	0.192552444	0.261626546
4/15/17	Baltimore Oriole	0.272471731	0.295520175
4/16/17	Baltimore Oriole	0.401864862	0.333023153
4/17/17	Baltimore Oriole	0.203969485	0.373111094
4/18/17	Baltimore Oriole	0.154495641	0.414759615
4/19/17	Baltimore Oriole	0.009879789	0.45694433
4/20/17	Baltimore Oriole	-0.005342933	0.498640854
4/21/17	Baltimore Oriole	0.181135403	0.542804858
4/22/17	Baltimore Oriole	0.48939551	0.592847939
4/23/17	Baltimore Oriole	0.538869354	0.648429604
4/24/17	Baltimore Oriole	0.329556936	0.709209363
4/25/17	Baltimore Oriole	0.542675034	0.774846721
4/26/17	Baltimore Oriole	0.318139895	0.845001188
4/27/17	Baltimore Oriole	0.321945575	0.919332271
4/28/17	Baltimore Oriole	0.599760239	0.997499477
4/29/17	Baltimore Oriole	0.592148878	1.074130406
4/30/17	Baltimore Oriole	1.094498681	1.145051841
5/1/17	Baltimore Oriole	0.984133952	1.211722061
5/2/17	Baltimore Oriole	1.163000927	1.275599347
5/3/17	Baltimore Oriole	1.349479263	1.33814198
5/4/17	Baltimore Oriole	1.250531574	1.400808238
5/5/17	Baltimore Oriole	1.223891812	1.465056403
5/6/17	Baltimore Oriole	1.745270017	1.532344756
5/7/17	Baltimore Oriole	2.064947164	1.604131576
5/8/17	Baltimore Oriole	1.958388115	1.672302861
5/9/17	Baltimore Oriole	2.049724442	1.728670082
5/10/17	Baltimore Oriole	2.007861959	1.774579727
5/11/17	Baltimore Oriole	2.350373188	1.811378284
5/12/17	Baltimore Oriole	2.392235672	1.840412239
5/13/17	Baltimore Oriole	3.157177417	1.863028082
5/14/17	Baltimore Oriole	4.066735014	1.880572299
5/15/17	Baltimore Oriole	2.978310442	1.89439138
5/16/17	Baltimore Oriole	2.49498904	1.905549299
5/17/17	Baltimore Oriole	2.01547332	1.913408864
5/18/17	Baltimore Oriole	1.893691549	1.916764808
5/19/17	Baltimore Oriole	2.175311893	1.914411863
5/20/17	Baltimore Oriole	2.289482303	1.905144762
5/21/17	Baltimore Oriole	2.685273057	1.887758238
5/22/17	Baltimore Oriole	2.559685606	1.861047023
5/23/17	Baltimore Oriole	1.745270017	1.823805852
5/24/17	Baltimore Oriole	1.768104098	1.774829455
5/25/17	Baltimore Oriole	1.345673582	1.72215453
5/26/17	Baltimore Oriole	1.250531574	1.673651236
5/27/17	Baltimore Oriole	1.532151918	1.627864505
5/28/17	Baltimore Oriole	2.026890361	1.583339267
5/29/17	Baltimore Oriole	2.201951655	1.538620454
5/30/17	Baltimore Oriole	1.163000927	1.492252997
5/31/17	Baltimore Oriole	0.866157862	1.442781826
6/1/17	Baltimore Oriole	0.911826026	1.388751873
6/2/17	Baltimore Oriole	0.877574903	1.333301072
6/3/17	Baltimore Oriole	1.08688732	1.280640141
6/4/17	Baltimore Oriole	1.391341746	1.230923182
6/5/17	Baltimore Oriole	0.854740821	1.184304296
6/6/17	Baltimore Oriole	0.656845444	1.140937587
6/7/17	Baltimore Oriole	0.664456804	1.100977156
6/8/17	Baltimore Oriole	0.622594321	1.064577105
6/9/17	Baltimore Oriole	0.664456804	1.031891538
6/10/17	Baltimore Oriole	0.991745312	1.003074555
6/11/17	Baltimore Oriole	1.593042804	0.975725116
6/12/17	Baltimore Oriole	0.835712419	0.947811418
6/13/17	Baltimore Oriole	0.584537518	0.920041422
6/14/17	Baltimore Oriole	0.626400001	0.89312309
6/15/17	Baltimore Oriole	0.691096567	0.867764382
6/16/17	Baltimore Oriole	0.660651124	0.844673259
6/17/17	Baltimore Oriole	1.166806607	0.824557683
6/18/17	Baltimore Oriole	1.543568959	0.808125614
6/19/17	Baltimore Oriole	0.927048747	0.792811562
6/20/17	Baltimore Oriole	0.61117728	0.775738776
6/21/17	Baltimore Oriole	0.580731837	0.757148328
6/22/17	Baltimore Oriole	0.546480714	0.73728129
6/23/17	Baltimore Oriole	0.782432894	0.716378733
6/24/17	Baltimore Oriole	0.710124968	0.69468173
6/25/17	Baltimore Oriole	1.189640689	0.672431351
6/26/17	Baltimore Oriole	0.774821534	0.649868669
6/27/17	Baltimore Oriole	0.641622722	0.62711659
6/28/17	Baltimore Oriole	0.649234083	0.603991406
6/29/17	Baltimore Oriole	0.420893264	0.580274276
6/30/17	Baltimore Oriole	0.390447821	0.555746354
7/1/17	Baltimore Oriole	0.866157862	0.530188796
7/2/17	Baltimore Oriole	0.721542009	0.503382758
7/3/17	Baltimore Oriole	0.675873845	0.475109396
7/4/17	Baltimore Oriole	0.816684017	0.445149867
7/5/17	Baltimore Oriole	0.356196698	0.414819113
7/6/17	Baltimore Oriole	0.291500133	0.385421466
7/7/17	Baltimore Oriole	0.173524043	0.356722165
7/8/17	Baltimore Oriole	0.299111493	0.32848645
7/9/17	Baltimore Oriole	0.546480714	0.300479557
7/10/17	Baltimore Oriole	0.169718362	0.272466728
7/11/17	Baltimore Oriole	-0.047205416	0.2442132
7/12/17	Baltimore Oriole	-0.005342933	0.215484213
7/13/17	Baltimore Oriole	-0.138541744	0.186045005
7/14/17	Baltimore Oriole	-0.001537252	0.156653482
7/15/17	Baltimore Oriole	0.272471731	0.128244278
7/16/17	Baltimore Oriole	0.371419419	0.100847723
7/17/17	Baltimore Oriole	0.002268428	0.074494145
7/18/17	Baltimore Oriole	-0.115707662	0.049213875
7/19/17	Baltimore Oriole	0.002268428	0.025037242
7/20/17	Baltimore Oriole	-0.161375826	0.001994576
7/21/17	Baltimore Oriole	-0.142347424	-0.019883794
7/22/17	Baltimore Oriole	0.013685469	-0.040519472
7/23/17	Baltimore Oriole	0.188746764	-0.059867544
7/24/17	Baltimore Oriole	-0.165181506	-0.077947903
7/25/17	Baltimore Oriole	-0.142347424	-0.094780441
7/26/17	Baltimore Oriole	-0.245100793	-0.110385052
7/27/17	Baltimore Oriole	-0.271740555	-0.124781628
7/28/17	Baltimore Oriole	-0.317408719	-0.137990062
7/29/17	Baltimore Oriole	-0.21465535	-0.150030248
7/30/17	Baltimore Oriole	-0.058622457	-0.161261336
7/31/17	Baltimore Oriole	-0.248906473	-0.171971688
8/1/17	Baltimore Oriole	-0.305991678	-0.18207501
8/2/17	Baltimore Oriole	-0.248906473	-0.191485011
8/3/17	Baltimore Oriole	-0.344048482	-0.200115398
8/4/17	Baltimore Oriole	-0.256517834	-0.207879878
8/5/17	Baltimore Oriole	-0.241295113	-0.214692159
8/6/17	Baltimore Oriole	-0.146153105	-0.220465948
8/7/17	Baltimore Oriole	-0.161375826	-0.225806517
8/8/17	Baltimore Oriole	-0.290768957	-0.231293296
8/9/17	Baltimore Oriole	-0.355465522	-0.236801235
8/10/17	Baltimore Oriole	-0.32882576	-0.242205283
8/11/17	Baltimore Oriole	-0.275546236	-0.24738039
8/12/17	Baltimore Oriole	-0.3212144	-0.252201505
8/13/17	Baltimore Oriole	0.044130912	-0.256543577
8/14/17	Baltimore Oriole	-0.382105285	-0.260281556
8/15/17	Baltimore Oriole	-0.226072391	-0.26329039
8/16/17	Baltimore Oriole	-0.127124703	-0.266077974
8/17/17	Baltimore Oriole	-0.264129195	-0.269228043
8/18/17	Baltimore Oriole	-0.294574637	-0.272729303
8/19/17	Baltimore Oriole	-0.245100793	-0.276570465
8/20/17	Baltimore Oriole	-0.100484941	-0.280740236
8/21/17	Baltimore Oriole	-0.355465522	-0.285227324
8/22/17	Baltimore Oriole	-0.344048482	-0.290020438
8/23/17	Baltimore Oriole	-0.404939367	-0.295108287
8/24/17	Baltimore Oriole	-0.389716645	-0.300509005
8/25/17	Baltimore Oriole	-0.3212144	-0.30625161
8/26/17	Baltimore Oriole	-0.039594056	-0.312341131
8/27/17	Baltimore Oriole	-0.165181506	-0.318782598
8/28/17	Baltimore Oriole	-0.389716645	-0.32558104
8/29/17	Baltimore Oriole	-0.397328006	-0.332741489
8/30/17	Baltimore Oriole	-0.305991678	-0.340268972
8/31/17	Baltimore Oriole	-0.44680185	-0.348168521
9/1/17	Baltimore Oriole	-0.344048482	-0.35600108
9/2/17	Baltimore Oriole	-0.279351916	-0.363408791
9/3/17	Baltimore Oriole	-0.248906473	-0.370518482
9/4/17	Baltimore Oriole	-0.313603039	-0.377456982
9/5/17	Baltimore Oriole	-0.385910965	-0.384351118
9/6/17	Baltimore Oriole	-0.355465522	-0.391327717
9/7/17	Baltimore Oriole	-0.404939367	-0.398513609
9/8/17	Baltimore Oriole	-0.44680185	-0.406035619
9/9/17	Baltimore Oriole	-0.416356408	-0.413605978
9/10/17	Baltimore Oriole	-0.541943858	-0.420860622
9/11/17	Baltimore Oriole	-0.507692735	-0.427811949
9/12/17	Baltimore Oriole	-0.56477794	-0.434472354
9/13/17	Baltimore Oriole	-0.496275694	-0.440854232
9/14/17	Baltimore Oriole	-0.545749539	-0.446969978
9/15/17	Baltimore Oriole	-0.462024572	-0.452831988
9/16/17	Baltimore Oriole	-0.416356408	-0.458452658
9/17/17	Baltimore Oriole	-0.408745047	-0.463844383
9/18/17	Baltimore Oriole	-0.469635932	-0.469139585
9/19/17	Baltimore Oriole	-0.515304096	-0.474399419
9/20/17	Baltimore Oriole	-0.374493924	-0.479529381
9/21/17	Baltimore Oriole	-0.416356408	-0.48443497
9/22/17	Baltimore Oriole	-0.511498416	-0.489021681
9/23/17	Baltimore Oriole	-0.610446104	-0.493195012
9/24/17	Baltimore Oriole	-0.454413211	-0.496860458
9/25/17	Baltimore Oriole	-0.553360899	-0.499923518
9/26/17	Baltimore Oriole	-0.526721137	-0.50249557
9/27/17	Baltimore Oriole	-0.522915457	-0.504780732
9/28/17	Baltimore Oriole	-0.477247293	-0.506823607
9/29/17	Baltimore Oriole	-0.621863145	-0.5086688
9/30/17	Baltimore Oriole	-0.648502907	-0.510360914
10/1/17	Baltimore Oriole	-0.366882563	-0.511944553
10/2/17	Baltimore Oriole	-0.370688244	-0.513464322
10/3/17	Baltimore Oriole	-0.481052973	-0.514964823
10/4/17	Baltimore Oriole	-0.534332498	-0.516490662
10/5/17	Baltimore Oriole	-0.507692735	-0.518107597
10/6/17	Baltimore Oriole	-0.591417703	-0.519812343
10/7/17	Baltimore Oriole	-0.625668825	-0.521545937
10/8/17	Baltimore Oriole	-0.530526817	-0.523249415
10/9/17	Baltimore Oriole	-0.580000662	-0.524863812
10/10/17	Baltimore Oriole	-0.572389301	-0.526330166
10/11/17	Baltimore Oriole	-0.614251785	-0.527589511
10/12/17	Baltimore Oriole	-0.484858653	-0.528582885
10/13/17	Baltimore Oriole	-0.44680185	-0.529354105
10/14/17	Baltimore Oriole	-0.599029063	-0.529997042
10/15/17	Baltimore Oriole	-0.252712154	-0.530527813
10/16/17	Baltimore Oriole	-0.530526817	-0.530962536
10/17/17	Baltimore Oriole	-0.545749539	-0.531317326
10/18/17	Baltimore Oriole	-0.541943858	-0.5316083
10/19/17	Baltimore Oriole	-0.56477794	-0.531851575
10/20/17	Baltimore Oriole	-0.538138178	-0.532063269
10/21/17	Baltimore Oriole	-0.602834744	-0.532259496
10/22/17	Baltimore Oriole	-0.56097226	-0.532398096
10/23/17	Baltimore Oriole	-0.549555219	-0.532443323
10/24/17	Baltimore Oriole	-0.538138178	-0.532420927
10/25/17	Baltimore Oriole	-0.435384809	-0.532356654
10/26/17	Baltimore Oriole	-0.583806342	-0.532276252
10/27/17	Baltimore Oriole	-0.56097226	-0.532205468
10/28/17	Baltimore Oriole	-0.503887055	-0.532170051
10/29/17	Baltimore Oriole	-0.56477794	-0.532195747
10/30/17	Baltimore Oriole	-0.545749539	-0.532291888
10/31/17	Baltimore Oriole	-0.595223383	-0.532420962
11/1/17	Baltimore Oriole	-0.599029063	-0.53253845
11/2/17	Baltimore Oriole	-0.572389301	-0.532599835
11/3/17	Baltimore Oriole	-0.519109776	-0.532560599
11/4/17	Baltimore Oriole	-0.412550727	-0.532376224
11/5/17	Baltimore Oriole	-0.404939367	-0.532002193
11/6/17	Baltimore Oriole	-0.488664334	-0.531393987
11/7/17	Baltimore Oriole	-0.507692735	-0.530744517
11/8/17	Baltimore Oriole	-0.595223383	-0.530265035
11/9/17	Baltimore Oriole	-0.515304096	-0.529938534
11/10/17	Baltimore Oriole	-0.640891547	-0.529748007
11/11/17	Baltimore Oriole	-0.686559711	-0.529676448
11/12/17	Baltimore Oriole	-0.431579129	-0.529706849
11/13/17	Baltimore Oriole	-0.450607531	-0.529822204
11/14/17	Baltimore Oriole	-0.522915457	-0.530005507
11/15/17	Baltimore Oriole	-0.500081375	-0.530038342
11/16/17	Baltimore Oriole	-0.492470014	-0.529748764
11/17/17	Baltimore Oriole	-0.614251785	-0.529189465
11/18/17	Baltimore Oriole	-0.67514267	-0.52841314
11/19/17	Baltimore Oriole	-0.55716658	-0.527472482
11/20/17	Baltimore Oriole	-0.241295113	-0.526420187
11/21/17	Baltimore Oriole	-0.412550727	-0.525308946
11/22/17	Baltimore Oriole	-0.640891547	-0.524191456
11/23/17	Baltimore Oriole	-0.55716658	-0.523120408
11/24/17	Baltimore Oriole	-0.56477794	-0.522104456
11/25/17	Baltimore Oriole	-0.606640424	-0.521109734
11/26/17	Baltimore Oriole	-0.408745047	-0.520125165
11/27/17	Baltimore Oriole	-0.44680185	-0.519139672
11/28/17	Baltimore Oriole	-0.503887055	-0.518142178
11/29/17	Baltimore Oriole	-0.515304096	-0.517121604
11/30/17	Baltimore Oriole	-0.67894835	-0.516066873
12/1/17	Baltimore Oriole	-0.728422194	-0.514966907
12/2/17	Baltimore Oriole	-0.595223383	-0.514267597
12/3/17	Baltimore Oriole	-0.534332498	-0.514302273
12/4/17	Baltimore Oriole	-0.56097226	-0.514891014
12/5/17	Baltimore Oriole	-0.55716658	-0.515853902
12/6/17	Baltimore Oriole	-0.538138178	-0.517011017
12/7/17	Baltimore Oriole	-0.492470014	-0.51818244
12/8/17	Baltimore Oriole	0.249637649	-0.51918825
12/9/17	Baltimore Oriole	-0.659919948	-0.519848529
12/10/17	Baltimore Oriole	-0.526721137	-0.519871943
12/11/17	Baltimore Oriole	-0.511498416	-0.519223663
12/12/17	Baltimore Oriole	-0.427773449	-0.518108531
12/13/17	Baltimore Oriole	-0.484858653	-0.516731387
12/14/17	Baltimore Oriole	-0.503887055	-0.515297073
12/15/17	Baltimore Oriole	-0.545749539	-0.514010427
12/16/17	Baltimore Oriole	-0.56477794	-0.513076292
12/17/17	Baltimore Oriole	-0.55716658	-0.512699507
12/18/17	Baltimore Oriole	-0.56097226	-0.512500668
12/19/17	Baltimore Oriole	-0.507692735	-0.511985042
12/20/17	Baltimore Oriole	-0.549555219	-0.511184478
12/21/17	Baltimore Oriole	-0.644697227	-0.510130825
12/22/17	Baltimore Oriole	-0.648502907	-0.508855932
12/23/17	Baltimore Oriole	-0.553360899	-0.507391648
12/24/17	Baltimore Oriole	-0.526721137	-0.505769823
12/25/17	Baltimore Oriole	-0.580000662	-0.504022305
12/26/17	Baltimore Oriole	-0.549555219	-0.502180944
12/27/17	Baltimore Oriole	-0.473441613	-0.500506309
12/28/17	Baltimore Oriole	-0.538138178	-0.499114568
12/29/17	Baltimore Oriole	-0.423967768	-0.497820964
12/30/17	Baltimore Oriole	-0.56477794	-0.496440739
12/31/17	Baltimore Oriole	-0.473441613	-0.494789136
1/1/18	Baltimore Oriole	-0.366882563	-0.492681399
1/2/18	Baltimore Oriole	-0.541943858	-0.489932771
1/3/18	Baltimore Oriole	-0.382105285	-0.486358494
1/4/18	Baltimore Oriole	-0.481052973	-0.482201309
1/5/18	Baltimore Oriole	-0.416356408	-0.477887398
1/6/18	Baltimore Oriole	-0.427773449	-0.473507169
1/7/18	Baltimore Oriole	-0.363076883	-0.46915103
1/8/18	Baltimore Oriole	-0.427773449	-0.46490939
1/9/18	Baltimore Oriole	-0.522915457	-0.460872656
1/10/18	Baltimore Oriole	-0.56097226	-0.457131236
1/11/18	Baltimore Oriole	-0.488664334	-0.453775539
1/12/18	Baltimore Oriole	-0.522915457	-0.450721742
1/13/18	Baltimore Oriole	-0.56477794	-0.44781816
1/14/18	Baltimore Oriole	-0.44299617	-0.445053404
1/15/18	Baltimore Oriole	-0.408745047	-0.442416088
1/16/18	Baltimore Oriole	-0.340242801	-0.439894824
1/17/18	Baltimore Oriole	-0.340242801	-0.437478225
1/18/18	Baltimore Oriole	-0.404939367	-0.435154904
1/19/18	Baltimore Oriole	-0.477247293	-0.432913473
1/20/18	Baltimore Oriole	-0.549555219	-0.430981955
1/21/18	Baltimore Oriole	-0.404939367	-0.429548788
1/22/18	Baltimore Oriole	-0.435384809	-0.428543204
1/23/18	Baltimore Oriole	-0.389716645	-0.427894435
1/24/18	Baltimore Oriole	-0.481052973	-0.427531715
1/25/18	Baltimore Oriole	-0.347854162	-0.427384276
1/26/18	Baltimore Oriole	-0.363076883	-0.42738135
1/27/18	Baltimore Oriole	-0.458218891	-0.427452171
1/28/18	Baltimore Oriole	-0.305991678	-0.42752597
1/29/18	Baltimore Oriole	-0.241295113	-0.427536777
1/30/18	Baltimore Oriole	-0.500081375	-0.427519543
1/31/18	Baltimore Oriole	-0.496275694	-0.427554881
2/1/18	Baltimore Oriole	-0.496275694	-0.427723408
2/2/18	Baltimore Oriole	-0.431579129	-0.428105737
2/3/18	Baltimore Oriole	-0.351659842	-0.428782486
2/4/18	Baltimore Oriole	-0.340242801	-0.429834268
2/5/18	Baltimore Oriole	-0.401133686	-0.431341699
2/6/18	Baltimore Oriole	-0.431579129	-0.432563369
2/7/18	Baltimore Oriole	-0.44680185	-0.432811675
2/8/18	Baltimore Oriole	-0.32882576	-0.432247939
2/9/18	Baltimore Oriole	-0.454413211	-0.431033487
2/10/18	Baltimore Oriole	-0.503887055	-0.42932964
2/11/18	Baltimore Oriole	-0.496275694	-0.427297724
2/12/18	Baltimore Oriole	-0.473441613	-0.425099062
2/13/18	Baltimore Oriole	-0.496275694	-0.422894976
2/14/18	Baltimore Oriole	-0.553360899	-0.420846792
2/15/18	Baltimore Oriole	-0.454413211	-0.419096098
2/16/18	Baltimore Oriole	-0.423967768	-0.417552057
2/17/18	Baltimore Oriole	-0.56097226	-0.416027353
2/18/18	Baltimore Oriole	-0.465830252	-0.414334673
2/19/18	Baltimore Oriole	-0.450607531	-0.4122867
2/20/18	Baltimore Oriole	-0.44680185	-0.40969612
2/21/18	Baltimore Oriole	-0.500081375	-0.406375618
2/22/18	Baltimore Oriole	-0.374493924	-0.402137878
2/23/18	Baltimore Oriole	-0.382105285	-0.39717416
2/24/18	Baltimore Oriole	-0.420162088	-0.391807202
2/25/18	Baltimore Oriole	-0.340242801	-0.386046908
2/26/18	Baltimore Oriole	-0.267934875	-0.379903183
2/27/18	Baltimore Oriole	-0.32502008	-0.373385931
2/28/18	Baltimore Oriole	-0.168987187	-0.366505056
3/1/18	Baltimore Oriole	-0.245100793	-0.359270464
3/2/18	Baltimore Oriole	-0.412550727	-0.351692059
3/3/18	Baltimore Oriole	-0.427773449	-0.343779744
3/4/18	Baltimore Oriole	-0.233683752	-0.335377751
3/5/18	Baltimore Oriole	-0.423967768	-0.326400303
3/6/18	Baltimore Oriole	-0.412550727	-0.316962295
3/7/18	Baltimore Oriole	-0.44680185	-0.30717862
3/8/18	Baltimore Oriole	-0.393522326	-0.297164174
3/9/18	Baltimore Oriole	-0.408745047	-0.287033849
3/10/18	Baltimore Oriole	-0.378299604	-0.27690254
3/11/18	Baltimore Oriole	-0.184209908	-0.266885141
3/12/18	Baltimore Oriole	-0.271740555	-0.256722621
3/13/18	Baltimore Oriole	-0.298380318	-0.246036653
3/14/18	Baltimore Oriole	-0.401133686	-0.234763191
3/15/18	Baltimore Oriole	-0.100484941	-0.222838188
3/16/18	Baltimore Oriole	-0.355465522	-0.210197597
3/17/18	Baltimore Oriole	-0.153764465	-0.196777371
3/18/18	Baltimore Oriole	-0.058622457	-0.182513464
3/19/18	Baltimore Oriole	-0.226072391	-0.167341829
3/20/18	Baltimore Oriole	-0.001537252	-0.151615494
3/21/18	Baltimore Oriole	-0.104290621	-0.13570902
3/22/18	Baltimore Oriole	-0.146153105	-0.119590655
3/23/18	Baltimore Oriole	-0.222266711	-0.103228651
3/24/18	Baltimore Oriole	-0.134736064	-0.086591256
3/25/18	Baltimore Oriole	-0.119513342	-0.06964672
3/26/18	Baltimore Oriole	-0.031982695	-0.052363294
3/27/18	Baltimore Oriole	-0.298380318	-0.034709226
3/28/18	Baltimore Oriole	-0.241295113	-0.017071507
3/29/18	Baltimore Oriole	0.181135403	2.25E-04
3/30/18	Baltimore Oriole	-0.0890679	0.017304424
3/31/18	Baltimore Oriole	0.002268428	0.034291972
4/1/18	Baltimore Oriole	0.329556936	0.051312133
4/2/18	Baltimore Oriole	0.074576354	0.068489575
4/3/18	Baltimore Oriole	0.196358125	0.085948966
4/4/18	Baltimore Oriole	0.02510251	0.103814975
4/5/18	Baltimore Oriole	0.047936592	0.122212269
4/6/18	Baltimore Oriole	0.127855879	0.145503304
4/7/18	Baltimore Oriole	0.557897755	0.177145695
4/8/18	Baltimore Oriole	0.3752251	0.215906847
4/9/18	Baltimore Oriole	0.234414928	0.260554166
4/10/18	Baltimore Oriole	0.101216116	0.309855059
4/11/18	Baltimore Oriole	0.089799075	0.362576932
4/12/18	Baltimore Oriole	0.047936592	0.41748719
4/13/18	Baltimore Oriole	0.02890819	0.473353239
4/14/18	Baltimore Oriole	0.196358125	0.539857156
4/15/18	Baltimore Oriole	0.790044255	0.625819794
4/16/18	Baltimore Oriole	0.249637649	0.728716728
4/17/18	Baltimore Oriole	0.135467239	0.846023529
4/18/18	Baltimore Oriole	0.192552444	0.97521577
4/19/18	Baltimore Oriole	0.051742272	1.113769026
4/20/18	Baltimore Oriole	0.211580846	1.259158868
4/21/18	Baltimore Oriole	0.443727346	1.40886087
4/22/18	Baltimore Oriole	1.071664599	1.554743642
4/23/18	Baltimore Oriole	0.664456804	1.692966275
4/24/18	Baltimore Oriole	0.466561428	1.827440062
4/25/18	Baltimore Oriole	0.649234083	1.962076296
4/26/18	Baltimore Oriole	0.702513608	2.100786269
4/27/18	Baltimore Oriole	0.824295378	2.247481275
4/28/18	Baltimore Oriole	1.421787189	2.406072606
4/29/18	Baltimore Oriole	2.71952418	2.580471556
4/30/18	Baltimore Oriole	2.563491286	2.744264501
5/1/18	Baltimore Oriole	3.385518236	2.872411983
5/2/18	Baltimore Oriole	4.234184949	2.970886545
5/3/18	Baltimore Oriole	5.029572136	3.045660728
5/4/18	Baltimore Oriole	5.611841226	3.102707076
5/5/18	Baltimore Oriole	6.057105824	3.147998131
5/6/18	Baltimore Oriole	6.783990766	3.187506435
5/7/18	Baltimore Oriole	4.808842678	3.22720453
5/8/18	Baltimore Oriole	3.720418105	3.27306496
5/9/18	Baltimore Oriole	3.998232769	3.303370401
5/10/18	Baltimore Oriole	4.066735014	3.298224753
5/11/18	Baltimore Oriole	4.71750635	3.266332393
5/12/18	Baltimore Oriole	5.942935414	3.2163977
5/13/18	Baltimore Oriole	7.172170159	3.15712505
5/14/18	Baltimore Oriole	5.040989177	3.097218822
5/15/18	Baltimore Oriole	4.062929334	3.045383391
5/16/18	Baltimore Oriole	3.461631843	3.010323137
5/17/18	Baltimore Oriole	2.96308772	2.979906345
5/18/18	Baltimore Oriole	3.054424048	2.938081992
5/19/18	Baltimore Oriole	2.997338843	2.88767549
5/20/18	Baltimore Oriole	4.01345549	2.83151225
5/21/18	Baltimore Oriole	2.970699081	2.772417685
5/22/18	Baltimore Oriole	2.399847032	2.713217207
5/23/18	Baltimore Oriole	1.764298418	2.656736227
5/24/18	Baltimore Oriole	1.554986	2.605800159
5/25/18	Baltimore Oriole	1.220086132	2.552436423
5/26/18	Baltimore Oriole	1.615876886	2.487895594
5/27/18	Baltimore Oriole	1.870857467	2.41383782
5/28/18	Baltimore Oriole	2.02308468	2.331923244
5/29/18	Baltimore Oriole	1.368507664	2.243812013
5/30/18	Baltimore Oriole	0.839518099	2.151164273
5/31/18	Baltimore Oriole	0.565509116	2.055640168
6/1/18	Baltimore Oriole	0.668262485	1.958899845
7/1/15	Indigo Bunting	-0.129244246	-0.079319363
7/2/15	Indigo Bunting	-0.252287023	-0.08491545
7/3/15	Indigo Bunting	-0.074558567	-0.090522725
7/4/15	Indigo Bunting	-0.024430028	-0.096156171
7/5/15	Indigo Bunting	-0.033544308	-0.101830768
7/6/15	Indigo Bunting	-0.028987168	-0.107561497
7/7/15	Indigo Bunting	-0.211272764	-0.113363341
7/8/15	Indigo Bunting	-0.138358526	-0.11925128
7/9/15	Indigo Bunting	-0.115572826	-0.125240296
7/10/15	Indigo Bunting	-0.120129966	-0.131218175
7/11/15	Indigo Bunting	-0.038101448	-0.137093289
7/12/15	Indigo Bunting	-0.024430028	-0.142911494
7/13/15	Indigo Bunting	-0.092787127	-0.148718649
7/14/15	Indigo Bunting	-0.302415562	-0.15456061
7/15/15	Indigo Bunting	-0.188487064	-0.160483236
7/16/15	Indigo Bunting	-0.142915666	-0.166532385
7/17/15	Indigo Bunting	-0.247729883	-0.172753913
7/18/15	Indigo Bunting	-0.238615603	-0.17901484
7/19/15	Indigo Bunting	-0.229501324	-0.185185713
7/20/15	Indigo Bunting	-0.293301282	-0.191317679
7/21/15	Indigo Bunting	-0.211272764	-0.197461883
7/22/15	Indigo Bunting	-0.042658588	-0.203669472
7/23/15	Indigo Bunting	-0.156587085	-0.209991595
7/24/15	Indigo Bunting	-0.334315541	-0.216479396
7/25/15	Indigo Bunting	-0.193044204	-0.223184023
7/26/15	Indigo Bunting	0.080384189	-0.230156623
7/27/15	Indigo Bunting	-0.224944184	-0.237263772
7/28/15	Indigo Bunting	-0.156587085	-0.244371464
7/29/15	Indigo Bunting	-0.265958443	-0.251529972
7/30/15	Indigo Bunting	-0.279629862	-0.258789567
7/31/15	Indigo Bunting	-0.306972702	-0.266200521
8/1/15	Indigo Bunting	-0.325201261	-0.273813107
8/2/15	Indigo Bunting	-0.133801386	-0.281677596
8/3/15	Indigo Bunting	-0.3753298	-0.289844262
8/4/15	Indigo Bunting	-0.36621552	-0.298064549
8/5/15	Indigo Bunting	-0.338872681	-0.306086527
8/6/15	Indigo Bunting	-0.343429821	-0.313955407
8/7/15	Indigo Bunting	-0.357101241	-0.321716401
8/8/15	Indigo Bunting	-0.347986961	-0.329414718
8/9/15	Indigo Bunting	-0.275072722	-0.33709557
8/10/15	Indigo Bunting	-0.306972702	-0.344804167
8/11/15	Indigo Bunting	-0.320644121	-0.352585719
8/12/15	Indigo Bunting	-0.3753298	-0.360485438
8/13/15	Indigo Bunting	-0.334315541	-0.368292604
8/14/15	Indigo Bunting	-0.36621552	-0.37576991
8/15/15	Indigo Bunting	-0.452801178	-0.382922682
8/16/15	Indigo Bunting	-0.407229779	-0.389756246
8/17/15	Indigo Bunting	-0.420901199	-0.396275928
8/18/15	Indigo Bunting	-0.493815437	-0.402487055
8/19/15	Indigo Bunting	-0.457358318	-0.408394954
8/20/15	Indigo Bunting	-0.443686899	-0.414004951
8/21/15	Indigo Bunting	-0.484701158	-0.419357017
8/22/15	Indigo Bunting	-0.37077266	-0.424479521
8/23/15	Indigo Bunting	-0.37988694	-0.429360383
8/24/15	Indigo Bunting	-0.407229779	-0.433987521
8/25/15	Indigo Bunting	-0.521158277	-0.438348855
8/26/15	Indigo Bunting	-0.434572619	-0.442432306
8/27/15	Indigo Bunting	-0.502929717	-0.446225792
8/28/15	Indigo Bunting	-0.452801178	-0.449717232
8/29/15	Indigo Bunting	-0.480144018	-0.453034272
8/30/15	Indigo Bunting	-0.420901199	-0.456290193
8/31/15	Indigo Bunting	-0.471029738	-0.45945137
9/1/15	Indigo Bunting	-0.439129759	-0.462484181
9/2/15	Indigo Bunting	-0.502929717	-0.465355001
9/3/15	Indigo Bunting	-0.420901199	-0.468030208
9/4/15	Indigo Bunting	-0.489258298	-0.470476176
9/5/15	Indigo Bunting	-0.557615396	-0.472659284
9/6/15	Indigo Bunting	-0.471029738	-0.474814351
9/7/15	Indigo Bunting	-0.480144018	-0.477172452
9/8/15	Indigo Bunting	-0.466472598	-0.479694347
9/9/15	Indigo Bunting	-0.484701158	-0.482340793
9/10/15	Indigo Bunting	-0.484701158	-0.485072548
9/11/15	Indigo Bunting	-0.516601137	-0.487850372
9/12/15	Indigo Bunting	-0.439129759	-0.490635021
9/13/15	Indigo Bunting	-0.502929717	-0.493387254
9/14/15	Indigo Bunting	-0.430015479	-0.496067829
9/15/15	Indigo Bunting	-0.452801178	-0.498524139
9/16/15	Indigo Bunting	-0.475586878	-0.500679213
9/17/15	Indigo Bunting	-0.548501116	-0.502607266
9/18/15	Indigo Bunting	-0.512043997	-0.504382515
9/19/15	Indigo Bunting	-0.562172536	-0.506079173
9/20/15	Indigo Bunting	-0.425458339	-0.507771456
9/21/15	Indigo Bunting	-0.525715417	-0.509533579
9/22/15	Indigo Bunting	-0.411786919	-0.511439758
9/23/15	Indigo Bunting	-0.580401095	-0.51323184
9/24/15	Indigo Bunting	-0.516601137	-0.514628369
9/25/15	Indigo Bunting	-0.539386836	-0.515668603
9/26/15	Indigo Bunting	-0.635086774	-0.516391797
9/27/15	Indigo Bunting	-0.484701158	-0.516837211
9/28/15	Indigo Bunting	-0.580401095	-0.517044102
9/29/15	Indigo Bunting	-0.512043997	-0.517051726
9/30/15	Indigo Bunting	-0.489258298	-0.516899341
10/1/15	Indigo Bunting	-0.635086774	-0.516626205
10/2/15	Indigo Bunting	-0.594072515	-0.516198317
10/3/15	Indigo Bunting	-0.584958235	-0.515524419
10/4/15	Indigo Bunting	-0.530272557	-0.51455788
10/5/15	Indigo Bunting	-0.471029738	-0.513252069
10/6/15	Indigo Bunting	-0.548501116	-0.511560354
10/7/15	Indigo Bunting	-0.489258298	-0.509436104
10/8/15	Indigo Bunting	-0.457358318	-0.506832689
10/9/15	Indigo Bunting	-0.461915458	-0.503703477
10/10/15	Indigo Bunting	-0.521158277	-0.500423821
10/11/15	Indigo Bunting	-0.539386836	-0.497367268
10/12/15	Indigo Bunting	-0.471029738	-0.494484477
10/13/15	Indigo Bunting	-0.507486857	-0.491726109
10/14/15	Indigo Bunting	-0.507486857	-0.489042823
10/15/15	Indigo Bunting	-0.448244038	-0.486385279
10/16/15	Indigo Bunting	-0.543943976	-0.483704137
10/17/15	Indigo Bunting	-0.534829696	-0.480950057
10/18/15	Indigo Bunting	-0.493815437	-0.478073699
10/19/15	Indigo Bunting	-0.480144018	-0.475476175
10/20/15	Indigo Bunting	-0.475586878	-0.473533333
10/21/15	Indigo Bunting	-0.457358318	-0.472157933
10/22/15	Indigo Bunting	-0.352544101	-0.471262737
10/23/15	Indigo Bunting	-0.439129759	-0.470760506
10/24/15	Indigo Bunting	-0.411786919	-0.470564
10/25/15	Indigo Bunting	-0.420901199	-0.470585981
10/26/15	Indigo Bunting	-0.40267264	-0.470739211
10/27/15	Indigo Bunting	-0.448244038	-0.470718071
10/28/15	Indigo Bunting	-0.434572619	-0.47038297
10/29/15	Indigo Bunting	-0.297858422	-0.469895706
10/30/15	Indigo Bunting	-0.420901199	-0.469418077
10/31/15	Indigo Bunting	-0.571286816	-0.469111882
11/1/15	Indigo Bunting	-0.530272557	-0.469138917
11/2/15	Indigo Bunting	-0.448244038	-0.469660982
11/3/15	Indigo Bunting	-0.452801178	-0.470839875
11/4/15	Indigo Bunting	-0.498372577	-0.472302764
11/5/15	Indigo Bunting	-0.516601137	-0.473597606
11/6/15	Indigo Bunting	-0.471029738	-0.474767377
11/7/15	Indigo Bunting	-0.512043997	-0.475855058
11/8/15	Indigo Bunting	-0.493815437	-0.476903624
11/9/15	Indigo Bunting	-0.543943976	-0.477956054
11/10/15	Indigo Bunting	-0.498372577	-0.479055326
11/11/15	Indigo Bunting	-0.584958235	-0.480244418
11/12/15	Indigo Bunting	-0.493815437	-0.481452171
11/13/15	Indigo Bunting	-0.452801178	-0.482552503
11/14/15	Indigo Bunting	-0.525715417	-0.483506009
11/15/15	Indigo Bunting	-0.516601137	-0.484273281
11/16/15	Indigo Bunting	-0.448244038	-0.484814913
11/17/15	Indigo Bunting	-0.493815437	-0.485091498
11/18/15	Indigo Bunting	-0.329758401	-0.485063631
11/19/15	Indigo Bunting	-0.439129759	-0.484691905
11/20/15	Indigo Bunting	-0.525715417	-0.483936914
11/21/15	Indigo Bunting	-0.507486857	-0.483124642
11/22/15	Indigo Bunting	-0.457358318	-0.482582496
11/23/15	Indigo Bunting	-0.439129759	-0.482273204
11/24/15	Indigo Bunting	-0.512043997	-0.482159492
11/25/15	Indigo Bunting	-0.534829696	-0.482204086
11/26/15	Indigo Bunting	-0.457358318	-0.482369712
11/27/15	Indigo Bunting	-0.598629655	-0.482619098
11/28/15	Indigo Bunting	-0.534829696	-0.482914969
11/29/15	Indigo Bunting	-0.434572619	-0.483312401
11/30/15	Indigo Bunting	-0.543943976	-0.48388301
12/1/15	Indigo Bunting	-0.557615396	-0.484614325
12/2/15	Indigo Bunting	-0.3753298	-0.48549388
12/3/15	Indigo Bunting	-0.206715624	-0.486509206
12/4/15	Indigo Bunting	-0.466472598	-0.487647835
12/5/15	Indigo Bunting	-0.452801178	-0.488897299
12/6/15	Indigo Bunting	-0.498372577	-0.49024513
12/7/15	Indigo Bunting	-0.471029738	-0.49167886
12/8/15	Indigo Bunting	-0.466472598	-0.492911358
12/9/15	Indigo Bunting	-0.525715417	-0.493740152
12/10/15	Indigo Bunting	-0.557615396	-0.494279762
12/11/15	Indigo Bunting	-0.530272557	-0.494644707
12/12/15	Indigo Bunting	-0.525715417	-0.494949507
12/13/15	Indigo Bunting	-0.484701158	-0.495308681
12/14/15	Indigo Bunting	-0.525715417	-0.495836749
12/15/15	Indigo Bunting	-0.502929717	-0.49664823
12/16/15	Indigo Bunting	-0.498372577	-0.497507001
12/17/15	Indigo Bunting	-0.562172536	-0.498091177
12/18/15	Indigo Bunting	-0.489258298	-0.498386643
12/19/15	Indigo Bunting	-0.580401095	-0.498379281
12/20/15	Indigo Bunting	-0.534829696	-0.498054974
12/21/15	Indigo Bunting	-0.525715417	-0.497399605
12/22/15	Indigo Bunting	-0.411786919	-0.496399056
12/23/15	Indigo Bunting	-0.493815437	-0.49503921
12/24/15	Indigo Bunting	-0.562172536	-0.49330595
12/25/15	Indigo Bunting	-0.521158277	-0.491415911
12/26/15	Indigo Bunting	-0.434572619	-0.489552841
12/27/15	Indigo Bunting	-0.534829696	-0.487653297
12/28/15	Indigo Bunting	-0.512043997	-0.485653834
12/29/15	Indigo Bunting	-0.502929717	-0.483491008
12/30/15	Indigo Bunting	-0.534829696	-0.481101375
12/31/15	Indigo Bunting	-0.530272557	-0.478421489
1/1/16	Indigo Bunting	-0.434572619	-0.475387907
1/2/16	Indigo Bunting	-0.443686899	-0.472204616
1/3/16	Indigo Bunting	-0.407229779	-0.469105331
1/4/16	Indigo Bunting	-0.480144018	-0.466071205
1/5/16	Indigo Bunting	-0.480144018	-0.463083388
1/6/16	Indigo Bunting	-0.38900122	-0.460123033
1/7/16	Indigo Bunting	-0.38444408	-0.45717129
1/8/16	Indigo Bunting	-0.525715417	-0.45420931
1/9/16	Indigo Bunting	-0.534829696	-0.451218246
1/10/16	Indigo Bunting	-0.39355836	-0.448368683
1/11/16	Indigo Bunting	-0.38900122	-0.445828778
1/12/16	Indigo Bunting	-0.471029738	-0.443576042
1/13/16	Indigo Bunting	-0.39355836	-0.441587985
1/14/16	Indigo Bunting	-0.411786919	-0.439842116
1/15/16	Indigo Bunting	-0.480144018	-0.438315947
1/16/16	Indigo Bunting	-0.434572619	-0.436986986
1/17/16	Indigo Bunting	-0.38900122	-0.435832744
1/18/16	Indigo Bunting	-0.484701158	-0.43477828
1/19/16	Indigo Bunting	-0.425458339	-0.433770208
1/20/16	Indigo Bunting	-0.507486857	-0.432818367
1/21/16	Indigo Bunting	-0.36165838	-0.431932597
1/22/16	Indigo Bunting	-0.480144018	-0.431122739
1/23/16	Indigo Bunting	-0.325201261	-0.430398633
1/24/16	Indigo Bunting	-0.252287023	-0.429770119
1/25/16	Indigo Bunting	-0.40267264	-0.429247036
1/26/16	Indigo Bunting	-0.475586878	-0.428839226
1/27/16	Indigo Bunting	-0.466472598	-0.428262104
1/28/16	Indigo Bunting	-0.430015479	-0.4272874
1/29/16	Indigo Bunting	-0.461915458	-0.426009423
1/30/16	Indigo Bunting	-0.38900122	-0.424522483
1/31/16	Indigo Bunting	-0.3981155	-0.42292089
2/1/16	Indigo Bunting	-0.516601137	-0.421298951
2/2/16	Indigo Bunting	-0.461915458	-0.419750978
2/3/16	Indigo Bunting	-0.484701158	-0.418371279
2/4/16	Indigo Bunting	-0.411786919	-0.417210474
2/5/16	Indigo Bunting	-0.457358318	-0.416195931
2/6/16	Indigo Bunting	-0.475586878	-0.415237082
2/7/16	Indigo Bunting	-0.489258298	-0.414243356
2/8/16	Indigo Bunting	-0.471029738	-0.413124185
2/9/16	Indigo Bunting	-0.430015479	-0.411788998
2/10/16	Indigo Bunting	-0.425458339	-0.410147227
2/11/16	Indigo Bunting	-0.36621552	-0.408108303
2/12/16	Indigo Bunting	-0.220387044	-0.405988617
2/13/16	Indigo Bunting	-0.37988694	-0.404125659
2/14/16	Indigo Bunting	-0.37988694	-0.402460503
2/15/16	Indigo Bunting	-0.279629862	-0.400934224
2/16/16	Indigo Bunting	-0.40267264	-0.399487898
2/17/16	Indigo Bunting	-0.448244038	-0.398062599
2/18/16	Indigo Bunting	-0.37988694	-0.396599403
2/19/16	Indigo Bunting	-0.434572619	-0.395039384
2/20/16	Indigo Bunting	-0.512043997	-0.393369137
2/21/16	Indigo Bunting	-0.247729883	-0.391650976
2/22/16	Indigo Bunting	-0.493815437	-0.389939563
2/23/16	Indigo Bunting	-0.36621552	-0.388289553
2/24/16	Indigo Bunting	-0.352544101	-0.386755608
2/25/16	Indigo Bunting	-0.293301282	-0.385392384
2/26/16	Indigo Bunting	-0.452801178	-0.384254542
2/27/16	Indigo Bunting	-0.37077266	-0.383396739
2/28/16	Indigo Bunting	-0.357101241	-0.382873634
2/29/16	Indigo Bunting	-0.334315541	-0.382331572
3/1/16	Indigo Bunting	-0.320644121	-0.381410853
3/2/16	Indigo Bunting	-0.457358318	-0.380157071
3/3/16	Indigo Bunting	-0.3981155	-0.378615823
3/4/16	Indigo Bunting	-0.38900122	-0.3768327
3/5/16	Indigo Bunting	-0.407229779	-0.374853299
3/6/16	Indigo Bunting	-0.38900122	-0.372723213
3/7/16	Indigo Bunting	-0.430015479	-0.370488037
3/8/16	Indigo Bunting	-0.443686899	-0.367937463
3/9/16	Indigo Bunting	-0.357101241	-0.364858031
3/10/16	Indigo Bunting	-0.40267264	-0.361290605
3/11/16	Indigo Bunting	-0.37077266	-0.357276053
3/12/16	Indigo Bunting	-0.37988694	-0.352855238
3/13/16	Indigo Bunting	-0.302415562	-0.348069028
3/14/16	Indigo Bunting	-0.347986961	-0.342958287
3/15/16	Indigo Bunting	-0.306972702	-0.33756388
3/16/16	Indigo Bunting	-0.3981155	-0.331926989
3/17/16	Indigo Bunting	-0.40267264	-0.326016868
3/18/16	Indigo Bunting	-0.40267264	-0.319766493
3/19/16	Indigo Bunting	-0.334315541	-0.313108844
3/20/16	Indigo Bunting	-0.284187002	-0.305976896
3/21/16	Indigo Bunting	-0.425458339	-0.298303628
3/22/16	Indigo Bunting	-0.39355836	-0.290022017
3/23/16	Indigo Bunting	-0.215829904	-0.281065041
3/24/16	Indigo Bunting	-0.247729883	-0.270748194
3/25/16	Indigo Bunting	-0.279629862	-0.258563933
3/26/16	Indigo Bunting	-0.183929925	-0.244710678
3/27/16	Indigo Bunting	-0.179372785	-0.229386851
3/28/16	Indigo Bunting	-0.088229987	-0.212790872
3/29/16	Indigo Bunting	-0.36621552	-0.195121161
3/30/16	Indigo Bunting	-0.293301282	-0.176576141
3/31/16	Indigo Bunting	-0.220387044	-0.157354231
4/1/16	Indigo Bunting	-0.197601344	-0.137653852
4/2/16	Indigo Bunting	-0.270515583	-0.117819443
4/3/16	Indigo Bunting	-0.152029945	-0.09792366
4/4/16	Indigo Bunting	-0.147472805	-0.077757252
4/5/16	Indigo Bunting	-0.174815645	-0.057110967
4/6/16	Indigo Bunting	-0.243172743	-0.035775553
4/7/16	Indigo Bunting	-0.197601344	-0.013541759
4/8/16	Indigo Bunting	-0.215829904	0.009799667
4/9/16	Indigo Bunting	-0.070001427	0.034457977
4/10/16	Indigo Bunting	0.05759849	0.059689894
4/11/16	Indigo Bunting	0.012027091	0.084742161
4/12/16	Indigo Bunting	0.135069868	0.109809058
4/13/16	Indigo Bunting	0.290012624	0.135084864
4/14/16	Indigo Bunting	0.212541246	0.160763859
4/15/16	Indigo Bunting	0.381155422	0.187040322
4/16/16	Indigo Bunting	0.321912604	0.214108533
4/17/16	Indigo Bunting	0.640912396	0.242162771
4/18/16	Indigo Bunting	0.449512521	0.271397316
4/19/16	Indigo Bunting	0.408498262	0.303756794
4/20/16	Indigo Bunting	0.212541246	0.34049045
4/21/16	Indigo Bunting	0.207984106	0.380749492
4/22/16	Indigo Bunting	0.207984106	0.423685128
4/23/16	Indigo Bunting	0.4586268	0.468448565
4/24/16	Indigo Bunting	0.586226718	0.514191012
4/25/16	Indigo Bunting	0.276341205	0.560063677
4/26/16	Indigo Bunting	0.285455485	0.605217767
4/27/16	Indigo Bunting	0.244441225	0.649233002
4/28/16	Indigo Bunting	0.408498262	0.692514423
4/29/16	Indigo Bunting	0.508755339	0.735451225
4/30/16	Indigo Bunting	0.508755339	0.7784326
5/1/16	Indigo Bunting	1.014597868	0.821847742
5/2/16	Indigo Bunting	0.686483795	0.866085844
5/3/16	Indigo Bunting	0.668255236	0.9115361
5/4/16	Indigo Bunting	0.791298013	0.958587704
5/5/16	Indigo Bunting	0.855097971	1.007629848
5/6/16	Indigo Bunting	0.695598075	1.051259078
5/7/16	Indigo Bunting	0.91434079	1.083251548
5/8/16	Indigo Bunting	1.502211836	1.105765862
5/9/16	Indigo Bunting	1.278911981	1.120960628
5/10/16	Indigo Bunting	1.401954759	1.130994451
5/11/16	Indigo Bunting	1.502211836	1.138025937
5/12/16	Indigo Bunting	1.679940292	1.144213692
5/13/16	Indigo Bunting	1.889568727	1.151716321
5/14/16	Indigo Bunting	2.281482758	1.158941305
5/15/16	Indigo Bunting	2.759982447	1.162236563
5/16/16	Indigo Bunting	2.263254199	1.16067136
5/17/16	Indigo Bunting	1.848554468	1.153314963
5/18/16	Indigo Bunting	1.611583194	1.139236637
5/19/16	Indigo Bunting	1.33359766	1.117505649
5/20/16	Indigo Bunting	1.096626386	1.087191263
5/21/16	Indigo Bunting	1.388283339	1.047362747
5/22/16	Indigo Bunting	1.707283132	1.005211313
5/23/16	Indigo Bunting	0.959912189	0.967143842
5/24/16	Indigo Bunting	0.695598075	0.931053101
5/25/16	Indigo Bunting	0.536098179	0.894831856
5/26/16	Indigo Bunting	0.613569557	0.856372875
5/27/16	Indigo Bunting	0.4586268	0.813568922
5/28/16	Indigo Bunting	0.46318394	0.764312765
5/29/16	Indigo Bunting	0.627240977	0.706497171
5/30/16	Indigo Bunting	0.645469536	0.644808821
5/31/16	Indigo Bunting	0.312798324	0.585519518
6/1/16	Indigo Bunting	0.084941329	0.528899713
6/2/16	Indigo Bunting	0.244441225	0.475219854
6/3/16	Indigo Bunting	0.05304135	0.424750389
6/4/16	Indigo Bunting	0.180641267	0.377761769
6/5/16	Indigo Bunting	0.381155422	0.334524442
6/6/16	Indigo Bunting	0.185198407	0.295308858
6/7/16	Indigo Bunting	0.103169889	0.260385464
6/8/16	Indigo Bunting	-0.097344267	0.228518083
6/9/16	Indigo Bunting	0.103169889	0.198483643
6/10/16	Indigo Bunting	-0.042658588	0.170572261
6/11/16	Indigo Bunting	0.112284169	0.145074051
6/12/16	Indigo Bunting	0.235326946	0.122279128
6/13/16	Indigo Bunting	-0.015315749	0.102477608
6/14/16	Indigo Bunting	0.080384189	0.085959605
6/15/16	Indigo Bunting	-0.019872888	0.073015235
6/16/16	Indigo Bunting	-0.101901407	0.062089612
6/17/16	Indigo Bunting	-0.161144225	0.051525289
6/18/16	Indigo Bunting	0.071269909	0.041458539
6/19/16	Indigo Bunting	0.121398448	0.032025632
6/20/16	Indigo Bunting	0.098612749	0.023362841
6/21/16	Indigo Bunting	-0.188487064	0.015606438
6/22/16	Indigo Bunting	-0.152029945	0.008892695
6/23/16	Indigo Bunting	-0.065444287	0.003357884
6/24/16	Indigo Bunting	-0.174815645	-8.62E-04
6/25/16	Indigo Bunting	0.04392707	-0.004936844
6/26/16	Indigo Bunting	-0.001644329	-0.009961991
6/27/16	Indigo Bunting	0.002912811	-0.01568659
6/28/16	Indigo Bunting	0.084941329	-0.021860065
6/29/16	Indigo Bunting	0.05304135	-0.02823184
6/30/16	Indigo Bunting	-0.028987168	-0.034551341
7/1/16	Indigo Bunting	0.03481279	-0.040567992
7/2/16	Indigo Bunting	0.071269909	-0.046031217
7/3/16	Indigo Bunting	0.176084127	-0.051035582
7/4/16	Indigo Bunting	0.157855567	-0.055934717
7/5/16	Indigo Bunting	-0.056330008	-0.060866648
7/6/16	Indigo Bunting	-0.142915666	-0.0659694
7/7/16	Indigo Bunting	-0.147472805	-0.071381
7/8/16	Indigo Bunting	-0.183929925	-0.077239473
7/9/16	Indigo Bunting	-0.051772868	-0.083682844
7/10/16	Indigo Bunting	0.05304135	-0.09084914
7/11/16	Indigo Bunting	-0.028987168	-0.098876385
7/12/16	Indigo Bunting	-0.092787127	-0.107238849
7/13/16	Indigo Bunting	-0.197601344	-0.115370503
7/14/16	Indigo Bunting	-0.261401303	-0.123348926
7/15/16	Indigo Bunting	-0.252287023	-0.131251697
7/16/16	Indigo Bunting	-0.265958443	-0.139156394
7/17/16	Indigo Bunting	0.021141371	-0.147140596
7/18/16	Indigo Bunting	-0.161144225	-0.155281883
7/19/16	Indigo Bunting	-0.156587085	-0.163657833
7/20/16	Indigo Bunting	-0.152029945	-0.172378151
7/21/16	Indigo Bunting	-0.302415562	-0.181405882
7/22/16	Indigo Bunting	-0.256844163	-0.190598616
7/23/16	Indigo Bunting	-0.179372785	-0.199813943
7/24/16	Indigo Bunting	-0.097344267	-0.208909452
7/25/16	Indigo Bunting	-0.215829904	-0.217742734
7/26/16	Indigo Bunting	-0.311529842	-0.226171378
7/27/16	Indigo Bunting	-0.256844163	-0.234052974
7/28/16	Indigo Bunting	-0.284187002	-0.241472555
7/29/16	Indigo Bunting	-0.051772868	-0.248657715
7/30/16	Indigo Bunting	-0.334315541	-0.255679883
7/31/16	Indigo Bunting	-0.042658588	-0.26261049
8/1/16	Indigo Bunting	-0.156587085	-0.269520964
8/2/16	Indigo Bunting	-0.343429821	-0.276482736
8/3/16	Indigo Bunting	-0.352544101	-0.283567235
8/4/16	Indigo Bunting	-0.320644121	-0.290845891
8/5/16	Indigo Bunting	-0.37077266	-0.298163773
8/6/16	Indigo Bunting	-0.3753298	-0.305333979
8/7/16	Indigo Bunting	-0.238615603	-0.312379984
8/8/16	Indigo Bunting	-0.325201261	-0.319325261
8/9/16	Indigo Bunting	-0.39355836	-0.326193285
8/10/16	Indigo Bunting	-0.320644121	-0.333007531
8/11/16	Indigo Bunting	-0.3753298	-0.339791472
8/12/16	Indigo Bunting	-0.425458339	-0.346568582
8/13/16	Indigo Bunting	-0.343429821	-0.353362337
8/14/16	Indigo Bunting	-0.334315541	-0.360234584
8/15/16	Indigo Bunting	-0.461915458	-0.367179617
8/16/16	Indigo Bunting	-0.407229779	-0.374119577
8/17/16	Indigo Bunting	-0.343429821	-0.380976603
8/18/16	Indigo Bunting	-0.40267264	-0.387672836
8/19/16	Indigo Bunting	-0.206715624	-0.394130418
8/20/16	Indigo Bunting	-0.425458339	-0.400271489
8/21/16	Indigo Bunting	-0.452801178	-0.406018189
8/22/16	Indigo Bunting	-0.343429821	-0.411411934
8/23/16	Indigo Bunting	-0.38444408	-0.416572031
8/24/16	Indigo Bunting	-0.430015479	-0.421537456
8/25/16	Indigo Bunting	-0.480144018	-0.426347186
8/26/16	Indigo Bunting	-0.498372577	-0.431040198
8/27/16	Indigo Bunting	-0.489258298	-0.435655468
8/28/16	Indigo Bunting	-0.420901199	-0.440231973
8/29/16	Indigo Bunting	-0.416344059	-0.444808688
8/30/16	Indigo Bunting	-0.498372577	-0.449424592
8/31/16	Indigo Bunting	-0.36165838	-0.453872212
9/1/16	Indigo Bunting	-0.452801178	-0.457942088
9/2/16	Indigo Bunting	-0.525715417	-0.46167021
9/3/16	Indigo Bunting	-0.534829696	-0.465092569
9/4/16	Indigo Bunting	-0.466472598	-0.468245157
9/5/16	Indigo Bunting	-0.457358318	-0.471163965
9/6/16	Indigo Bunting	-0.521158277	-0.473884982
9/7/16	Indigo Bunting	-0.539386836	-0.476444201
9/8/16	Indigo Bunting	-0.407229779	-0.478926581
9/9/16	Indigo Bunting	-0.525715417	-0.481366634
9/10/16	Indigo Bunting	-0.562172536	-0.48372468
9/11/16	Indigo Bunting	-0.434572619	-0.485961039
9/12/16	Indigo Bunting	-0.548501116	-0.48803603
9/13/16	Indigo Bunting	-0.543943976	-0.489909974
9/14/16	Indigo Bunting	-0.480144018	-0.491543191
9/15/16	Indigo Bunting	-0.480144018	-0.492896
9/16/16	Indigo Bunting	-0.493815437	-0.49392872
9/17/16	Indigo Bunting	-0.553058256	-0.49483998
9/18/16	Indigo Bunting	-0.466472598	-0.495829021
9/19/16	Indigo Bunting	-0.38900122	-0.49685709
9/20/16	Indigo Bunting	-0.507486857	-0.497885432
9/21/16	Indigo Bunting	-0.475586878	-0.498875293
9/22/16	Indigo Bunting	-0.553058256	-0.499787919
9/23/16	Indigo Bunting	-0.461915458	-0.500584554
9/24/16	Indigo Bunting	-0.498372577	-0.501226445
9/25/16	Indigo Bunting	-0.443686899	-0.501562316
9/26/16	Indigo Bunting	-0.521158277	-0.50152751
9/27/16	Indigo Bunting	-0.502929717	-0.501213202
9/28/16	Indigo Bunting	-0.507486857	-0.500710566
9/29/16	Indigo Bunting	-0.548501116	-0.500110777
9/30/16	Indigo Bunting	-0.557615396	-0.499505009
10/1/16	Indigo Bunting	-0.484701158	-0.498984437
10/2/16	Indigo Bunting	-0.411786919	-0.498640235
10/3/16	Indigo Bunting	-0.516601137	-0.498468813
10/4/16	Indigo Bunting	-0.548501116	-0.498372096
10/5/16	Indigo Bunting	-0.471029738	-0.498299532
10/6/16	Indigo Bunting	-0.566729676	-0.498200571
10/7/16	Indigo Bunting	-0.594072515	-0.498024663
10/8/16	Indigo Bunting	-0.580401095	-0.497721255
10/9/16	Indigo Bunting	-0.480144018	-0.497239798
10/10/16	Indigo Bunting	-0.484701158	-0.496529739
10/11/16	Indigo Bunting	-0.516601137	-0.495833753
10/12/16	Indigo Bunting	-0.498372577	-0.495395304
10/13/16	Indigo Bunting	-0.516601137	-0.495165034
10/14/16	Indigo Bunting	-0.288744142	-0.495093582
10/15/16	Indigo Bunting	-0.452801178	-0.495131588
10/16/16	Indigo Bunting	-0.475586878	-0.495229693
10/17/16	Indigo Bunting	-0.525715417	-0.495338535
10/18/16	Indigo Bunting	-0.443686899	-0.495408757
10/19/16	Indigo Bunting	-0.452801178	-0.495390996
10/20/16	Indigo Bunting	-0.553058256	-0.495264763
10/21/16	Indigo Bunting	-0.521158277	-0.495088067
10/22/16	Indigo Bunting	-0.530272557	-0.494929299
10/23/16	Indigo Bunting	-0.484701158	-0.494856853
10/24/16	Indigo Bunting	-0.439129759	-0.494939121
10/25/16	Indigo Bunting	-0.39355836	-0.495244494
10/26/16	Indigo Bunting	-0.475586878	-0.495841365
10/27/16	Indigo Bunting	-0.507486857	-0.496798127
10/28/16	Indigo Bunting	-0.598629655	-0.497877434
10/29/16	Indigo Bunting	-0.516601137	-0.498814912
10/30/16	Indigo Bunting	-0.521158277	-0.499638401
10/31/16	Indigo Bunting	-0.484701158	-0.500375745
11/1/16	Indigo Bunting	-0.452801178	-0.501054786
11/2/16	Indigo Bunting	-0.543943976	-0.501703366
11/3/16	Indigo Bunting	-0.516601137	-0.502349329
11/4/16	Indigo Bunting	-0.498372577	-0.503020517
11/5/16	Indigo Bunting	-0.507486857	-0.503643377
11/6/16	Indigo Bunting	-0.512043997	-0.504122485
11/7/16	Indigo Bunting	-0.548501116	-0.504452878
11/8/16	Indigo Bunting	-0.471029738	-0.504629593
11/9/16	Indigo Bunting	-0.571286816	-0.504647664
11/10/16	Indigo Bunting	-0.471029738	-0.50450213
11/11/16	Indigo Bunting	-0.543943976	-0.504188027
11/12/16	Indigo Bunting	-0.543943976	-0.50370039
11/13/16	Indigo Bunting	-0.534829696	-0.503038267
11/14/16	Indigo Bunting	-0.471029738	-0.502207528
11/15/16	Indigo Bunting	-0.443686899	-0.501213447
11/16/16	Indigo Bunting	-0.480144018	-0.500061294
11/17/16	Indigo Bunting	-0.411786919	-0.498756343
11/18/16	Indigo Bunting	-0.580401095	-0.497303865
11/19/16	Indigo Bunting	-0.539386836	-0.495709133
11/20/16	Indigo Bunting	-0.539386836	-0.493977418
11/21/16	Indigo Bunting	-0.498372577	-0.492113994
11/22/16	Indigo Bunting	-0.480144018	-0.490279224
11/23/16	Indigo Bunting	-0.543943976	-0.488600663
11/24/16	Indigo Bunting	-0.475586878	-0.487034366
11/25/16	Indigo Bunting	-0.507486857	-0.485536392
11/26/16	Indigo Bunting	-0.507486857	-0.484062797
11/27/16	Indigo Bunting	-0.407229779	-0.48256964
11/28/16	Indigo Bunting	-0.507486857	-0.481012978
11/29/16	Indigo Bunting	-0.461915458	-0.479348867
11/30/16	Indigo Bunting	-0.521158277	-0.477824795
12/1/16	Indigo Bunting	-0.39355836	-0.476673896
12/2/16	Indigo Bunting	-0.484701158	-0.475830703
12/3/16	Indigo Bunting	-0.457358318	-0.475229745
12/4/16	Indigo Bunting	-0.461915458	-0.474805554
12/5/16	Indigo Bunting	-0.466472598	-0.474492661
12/6/16	Indigo Bunting	-0.475586878	-0.474225596
12/7/16	Indigo Bunting	-0.466472598	-0.47393889
12/8/16	Indigo Bunting	-0.434572619	-0.473396659
12/9/16	Indigo Bunting	-0.38444408	-0.472486586
12/10/16	Indigo Bunting	-0.480144018	-0.471328556
12/11/16	Indigo Bunting	-0.480144018	-0.470042451
12/12/16	Indigo Bunting	-0.411786919	-0.468748157
12/13/16	Indigo Bunting	-0.448244038	-0.467565556
12/14/16	Indigo Bunting	-0.493815437	-0.466614535
12/15/16	Indigo Bunting	-0.443686899	-0.466014976
12/16/16	Indigo Bunting	-0.548501116	-0.465292446
12/17/16	Indigo Bunting	-0.448244038	-0.463939241
12/18/16	Indigo Bunting	-0.498372577	-0.462025332
12/19/16	Indigo Bunting	-0.521158277	-0.459620696
12/20/16	Indigo Bunting	-0.484701158	-0.456795306
12/21/16	Indigo Bunting	-0.461915458	-0.453619136
12/22/16	Indigo Bunting	-0.548501116	-0.450162161
12/23/16	Indigo Bunting	-0.543943976	-0.446494354
12/24/16	Indigo Bunting	-0.512043997	-0.442685691
12/25/16	Indigo Bunting	-0.452801178	-0.439159188
12/26/16	Indigo Bunting	-0.420901199	-0.43615504
12/27/16	Indigo Bunting	-0.36621552	-0.433468988
12/28/16	Indigo Bunting	-0.493815437	-0.430896771
12/29/16	Indigo Bunting	-0.448244038	-0.428234127
12/30/16	Indigo Bunting	-0.411786919	-0.425276797
12/31/16	Indigo Bunting	-0.512043997	-0.42182052
1/1/17	Indigo Bunting	-0.38900122	-0.417661036
1/2/17	Indigo Bunting	-0.420901199	-0.413352461
1/3/17	Indigo Bunting	-0.36165838	-0.409556541
1/4/17	Indigo Bunting	-0.457358318	-0.406230459
1/5/17	Indigo Bunting	-0.234058463	-0.403331396
1/6/17	Indigo Bunting	-0.36165838	-0.400816534
1/7/17	Indigo Bunting	-0.279629862	-0.398643056
1/8/17	Indigo Bunting	-0.306972702	-0.396768143
1/9/17	Indigo Bunting	-0.265958443	-0.395148978
1/10/17	Indigo Bunting	-0.407229779	-0.393742743
1/11/17	Indigo Bunting	-0.439129759	-0.392192515
1/12/17	Indigo Bunting	-0.347986961	-0.390295801
1/13/17	Indigo Bunting	-0.434572619	-0.388241423
1/14/17	Indigo Bunting	-0.297858422	-0.386218208
1/15/17	Indigo Bunting	-0.329758401	-0.38441498
1/16/17	Indigo Bunting	-0.38900122	-0.383020564
1/17/17	Indigo Bunting	-0.37988694	-0.382223783
1/18/17	Indigo Bunting	-0.407229779	-0.382213464
1/19/17	Indigo Bunting	-0.457358318	-0.382611011
1/20/17	Indigo Bunting	-0.498372577	-0.382901075
1/21/17	Indigo Bunting	-0.575843956	-0.383067343
1/22/17	Indigo Bunting	-0.448244038	-0.383093504
1/23/17	Indigo Bunting	-0.243172743	-0.382963248
1/24/17	Indigo Bunting	-0.302415562	-0.382660262
1/25/17	Indigo Bunting	-0.39355836	-0.382168235
1/26/17	Indigo Bunting	-0.37988694	-0.381470855
1/27/17	Indigo Bunting	-0.38900122	-0.380551812
1/28/17	Indigo Bunting	-0.466472598	-0.379580695
1/29/17	Indigo Bunting	-0.320644121	-0.378692731
1/30/17	Indigo Bunting	-0.3981155	-0.37782007
1/31/17	Indigo Bunting	-0.420901199	-0.376894859
2/1/17	Indigo Bunting	-0.38900122	-0.375849245
2/2/17	Indigo Bunting	-0.411786919	-0.374615378
2/3/17	Indigo Bunting	-0.338872681	-0.373125405
2/4/17	Indigo Bunting	-0.311529842	-0.371311473
2/5/17	Indigo Bunting	-0.311529842	-0.369376606
2/6/17	Indigo Bunting	-0.36621552	-0.367570383
2/7/17	Indigo Bunting	-0.320644121	-0.365894793
2/8/17	Indigo Bunting	-0.425458339	-0.364351821
2/9/17	Indigo Bunting	-0.279629862	-0.362943455
2/10/17	Indigo Bunting	-0.420901199	-0.361671682
2/11/17	Indigo Bunting	-0.407229779	-0.360538488
2/12/17	Indigo Bunting	-0.284187002	-0.35954586
2/13/17	Indigo Bunting	-0.420901199	-0.358418984
2/14/17	Indigo Bunting	-0.343429821	-0.35693836
2/15/17	Indigo Bunting	-0.325201261	-0.355188948
2/16/17	Indigo Bunting	-0.3981155	-0.353255705
2/17/17	Indigo Bunting	-0.37077266	-0.351223591
2/18/17	Indigo Bunting	-0.37077266	-0.349177563
2/19/17	Indigo Bunting	-0.161144225	-0.347202582
2/20/17	Indigo Bunting	-0.261401303	-0.345383604
2/21/17	Indigo Bunting	-0.334315541	-0.343547193
2/22/17	Indigo Bunting	-0.484701158	-0.341468181
2/23/17	Indigo Bunting	-0.466472598	-0.339153938
2/24/17	Indigo Bunting	-0.416344059	-0.336611829
2/25/17	Indigo Bunting	-0.37077266	-0.333849222
2/26/17	Indigo Bunting	-0.270515583	-0.330873484
2/27/17	Indigo Bunting	-0.316086982	-0.327691982
2/28/17	Indigo Bunting	-0.425458339	-0.324312083
3/1/17	Indigo Bunting	-0.293301282	-0.320741154
3/2/17	Indigo Bunting	-0.36621552	-0.317108493
3/3/17	Indigo Bunting	-0.416344059	-0.313490661
3/4/17	Indigo Bunting	-0.316086982	-0.309815929
3/5/17	Indigo Bunting	-0.247729883	-0.306012564
3/6/17	Indigo Bunting	-0.243172743	-0.302008835
3/7/17	Indigo Bunting	-0.152029945	-0.29773301
3/8/17	Indigo Bunting	-0.36621552	-0.293113358
3/9/17	Indigo Bunting	-0.329758401	-0.288078146
3/10/17	Indigo Bunting	-0.297858422	-0.282638101
3/11/17	Indigo Bunting	-0.37077266	-0.276883407
3/12/17	Indigo Bunting	-0.083672847	-0.270861519
3/13/17	Indigo Bunting	-0.343429821	-0.264619891
3/14/17	Indigo Bunting	-0.206715624	-0.25820598
3/15/17	Indigo Bunting	-0.297858422	-0.25166724
3/16/17	Indigo Bunting	-0.325201261	-0.245051126
3/17/17	Indigo Bunting	-0.270515583	-0.238405093
3/18/17	Indigo Bunting	-0.252287023	-0.231776598
3/19/17	Indigo Bunting	-0.124687106	-0.224922506
3/20/17	Indigo Bunting	-0.142915666	-0.217591326
3/21/17	Indigo Bunting	-0.284187002	-0.209817966
3/22/17	Indigo Bunting	-0.352544101	-0.201637339
3/23/17	Indigo Bunting	-0.316086982	-0.193084356
3/24/17	Indigo Bunting	-0.183929925	-0.184193927
3/25/17	Indigo Bunting	-0.193044204	-0.175000964
3/26/17	Indigo Bunting	-0.060887147	-0.165540378
3/27/17	Indigo Bunting	-0.165701365	-0.155124181
3/28/17	Indigo Bunting	-0.147472805	-0.143119357
3/29/17	Indigo Bunting	-0.147472805	-0.129643277
3/30/17	Indigo Bunting	-0.097344267	-0.114813307
3/31/17	Indigo Bunting	-0.202158484	-0.098746818
4/1/17	Indigo Bunting	-0.193044204	-0.081561179
4/2/17	Indigo Bunting	-0.010758609	-0.063373758
4/3/17	Indigo Bunting	-0.056330008	-0.044301925
4/4/17	Indigo Bunting	-0.188487064	-0.024463048
4/5/17	Indigo Bunting	-0.193044204	-0.002375076
4/6/17	Indigo Bunting	-0.056330008	0.023275784
4/7/17	Indigo Bunting	-0.165701365	0.052119775
4/8/17	Indigo Bunting	0.03481279	0.083787138
4/9/17	Indigo Bunting	0.157855567	0.117908115
4/10/17	Indigo Bunting	0.135069868	0.154112948
4/11/17	Indigo Bunting	-0.001644329	0.19203188
4/12/17	Indigo Bunting	-0.033544308	0.231295152
4/13/17	Indigo Bunting	-0.133801386	0.27147343
4/14/17	Indigo Bunting	0.05759849	0.312620919
4/15/17	Indigo Bunting	0.05759849	0.355093161
4/16/17	Indigo Bunting	0.454069661	0.399245703
4/17/17	Indigo Bunting	0.622683837	0.445434088
4/18/17	Indigo Bunting	0.308241184	0.494013862
4/19/17	Indigo Bunting	0.235326946	0.545340569
4/20/17	Indigo Bunting	0.217098386	0.599769755
4/21/17	Indigo Bunting	0.235326946	0.655020326
4/22/17	Indigo Bunting	0.681926655	0.708939861
4/23/17	Indigo Bunting	1.019155008	0.762076907
4/24/17	Indigo Bunting	1.142197785	0.814980014
4/25/17	Indigo Bunting	0.937126489	0.868197729
4/26/17	Indigo Bunting	0.973583609	0.922278603
4/27/17	Indigo Bunting	1.133083505	0.977771182
4/28/17	Indigo Bunting	1.078397826	1.035224017
4/29/17	Indigo Bunting	1.169540624	1.092052045
4/30/17	Indigo Bunting	1.474868997	1.145448106
5/1/17	Indigo Bunting	1.420183318	1.195627606
5/2/17	Indigo Bunting	1.137640645	1.242805947
5/3/17	Indigo Bunting	1.3381548	1.287198535
5/4/17	Indigo Bunting	1.319926241	1.329020773
5/5/17	Indigo Bunting	1.269797702	1.368488065
5/6/17	Indigo Bunting	1.707283132	1.405815815
5/7/17	Indigo Bunting	1.880454448	1.441219428
5/8/17	Indigo Bunting	1.543226095	1.472551271
5/9/17	Indigo Bunting	1.447526158	1.497800904
5/10/17	Indigo Bunting	1.620697474	1.517389517
5/11/17	Indigo Bunting	1.730068831	1.531738301
5/12/17	Indigo Bunting	1.675383152	1.541268446
5/13/17	Indigo Bunting	2.20401138	1.546401143
5/14/17	Indigo Bunting	2.687068209	1.547557582
5/15/17	Indigo Bunting	2.18578282	1.545158954
5/16/17	Indigo Bunting	1.488540417	1.539037816
5/17/17	Indigo Bunting	1.461197577	1.528643421
5/18/17	Indigo Bunting	1.164983484	1.513822002
5/19/17	Indigo Bunting	1.497654696	1.494419793
5/20/17	Indigo Bunting	1.939697266	1.470283027
5/21/17	Indigo Bunting	2.422754095	1.441257938
5/22/17	Indigo Bunting	1.871340168	1.407190758
5/23/17	Indigo Bunting	1.552340375	1.367927721
5/24/17	Indigo Bunting	1.515883256	1.323315062
5/25/17	Indigo Bunting	1.283469121	1.277577692
5/26/17	Indigo Bunting	1.128526365	1.234257559
5/27/17	Indigo Bunting	1.429297598	1.19217645
5/28/17	Indigo Bunting	1.538668955	1.150156148
5/29/17	Indigo Bunting	1.670826012	1.107018439
5/30/17	Indigo Bunting	1.164983484	1.061585108
5/31/17	Indigo Bunting	0.795855153	1.01267794
6/1/17	Indigo Bunting	0.540655319	0.95911872
6/2/17	Indigo Bunting	0.46318394	0.904785335
6/3/17	Indigo Bunting	0.526983899	0.85411891
6/4/17	Indigo Bunting	0.868769391	0.806786081
6/5/17	Indigo Bunting	0.408498262	0.762453488
6/6/17	Indigo Bunting	0.385712562	0.720787768
6/7/17	Indigo Bunting	0.326469744	0.681455559
6/8/17	Indigo Bunting	0.372041143	0.644123499
6/9/17	Indigo Bunting	0.335584023	0.608458227
6/10/17	Indigo Bunting	0.385712562	0.574126381
6/11/17	Indigo Bunting	0.672812376	0.540671043
6/12/17	Indigo Bunting	0.331026883	0.508267214
6/13/17	Indigo Bunting	0.253555505	0.477529406
6/14/17	Indigo Bunting	0.189755547	0.449072134
6/15/17	Indigo Bunting	0.125955588	0.423509913
6/16/17	Indigo Bunting	0.207984106	0.401457255
6/17/17	Indigo Bunting	0.422169681	0.383528674
6/18/17	Indigo Bunting	0.586226718	0.370338685
6/19/17	Indigo Bunting	0.344698303	0.359302902
6/20/17	Indigo Bunting	0.221655526	0.347670077
6/21/17	Indigo Bunting	0.230769806	0.335804429
6/22/17	Indigo Bunting	0.285455485	0.324070178
6/23/17	Indigo Bunting	0.353812583	0.312831542
6/24/17	Indigo Bunting	0.248998365	0.302452741
6/25/17	Indigo Bunting	0.650026676	0.293297994
6/26/17	Indigo Bunting	0.449512521	0.285731521
6/27/17	Indigo Bunting	0.144184148	0.278798791
6/28/17	Indigo Bunting	0.294569764	0.271312886
6/29/17	Indigo Bunting	0.089498469	0.263289439
6/30/17	Indigo Bunting	0.135069868	0.254744086
7/1/17	Indigo Bunting	0.262669785	0.24569246
7/2/17	Indigo Bunting	0.47229822	0.236150197
7/3/17	Indigo Bunting	0.321912604	0.226132931
7/4/17	Indigo Bunting	0.531541039	0.215656296
7/5/17	Indigo Bunting	0.244441225	0.205268782
7/6/17	Indigo Bunting	0.271784065	0.195396218
7/7/17	Indigo Bunting	0.04848421	0.185870251
7/8/17	Indigo Bunting	0.212541246	0.176522525
7/9/17	Indigo Bunting	0.299126904	0.167184688
7/10/17	Indigo Bunting	0.06671277	0.157688384
7/11/17	Indigo Bunting	-0.010758609	0.147865261
7/12/17	Indigo Bunting	0.112284169	0.137546964
7/13/17	Indigo Bunting	-0.079115707	0.126565139
7/14/17	Indigo Bunting	-0.028987168	0.115298764
7/15/17	Indigo Bunting	0.130512728	0.10425494
7/16/17	Indigo Bunting	0.385712562	0.093457492
7/17/17	Indigo Bunting	0.071269909	0.082930248
7/18/17	Indigo Bunting	-0.070001427	0.072697036
7/19/17	Indigo Bunting	-0.065444287	0.062781681
7/20/17	Indigo Bunting	-0.038101448	0.053208011
7/21/17	Indigo Bunting	-0.060887147	0.043999853
7/22/17	Indigo Bunting	-0.024430028	0.034666913
7/23/17	Indigo Bunting	0.235326946	0.024822774
7/24/17	Indigo Bunting	0.04848421	0.014647081
7/25/17	Indigo Bunting	-0.028987168	0.004319478
7/26/17	Indigo Bunting	-0.038101448	-0.00598039
7/27/17	Indigo Bunting	-0.001644329	-0.016072878
7/28/17	Indigo Bunting	-0.038101448	-0.025778342
7/29/17	Indigo Bunting	0.071269909	-0.034917138
7/30/17	Indigo Bunting	0.217098386	-0.044166219
7/31/17	Indigo Bunting	-0.097344267	-0.054269744
8/1/17	Indigo Bunting	-0.165701365	-0.065148873
8/2/17	Indigo Bunting	-0.097344267	-0.076724764
8/3/17	Indigo Bunting	-0.183929925	-0.088918577
8/4/17	Indigo Bunting	0.03481279	-0.10165147
8/5/17	Indigo Bunting	-0.097344267	-0.114844604
8/6/17	Indigo Bunting	-0.001644329	-0.128419137
8/7/17	Indigo Bunting	-0.129244246	-0.141901943
8/8/17	Indigo Bunting	-0.092787127	-0.15497116
8/9/17	Indigo Bunting	-0.092787127	-0.167774843
8/10/17	Indigo Bunting	-0.147472805	-0.180461048
8/11/17	Indigo Bunting	-0.165701365	-0.19317783
8/12/17	Indigo Bunting	-0.111015686	-0.206073247
8/13/17	Indigo Bunting	-0.129244246	-0.219295352
8/14/17	Indigo Bunting	-0.215829904	-0.232992203
8/15/17	Indigo Bunting	-0.338872681	-0.247311855
8/16/17	Indigo Bunting	-0.288744142	-0.261382319
8/17/17	Indigo Bunting	-0.38900122	-0.274346333
8/18/17	Indigo Bunting	-0.36621552	-0.286374043
8/19/17	Indigo Bunting	-0.434572619	-0.297635595
8/20/17	Indigo Bunting	-0.411786919	-0.308301135
8/21/17	Indigo Bunting	-0.37077266	-0.31854081
8/22/17	Indigo Bunting	-0.39355836	-0.328524765
8/23/17	Indigo Bunting	-0.36165838	-0.338423147
8/24/17	Indigo Bunting	-0.475586878	-0.348279552
8/25/17	Indigo Bunting	-0.439129759	-0.357905297
8/26/17	Indigo Bunting	-0.36621552	-0.367122104
8/27/17	Indigo Bunting	-0.316086982	-0.375751696
8/28/17	Indigo Bunting	-0.434572619	-0.383615798
8/29/17	Indigo Bunting	-0.443686899	-0.390536133
8/30/17	Indigo Bunting	-0.448244038	-0.396334424
8/31/17	Indigo Bunting	-0.38900122	-0.400832394
9/1/17	Indigo Bunting	-0.457358318	-0.40451453
9/2/17	Indigo Bunting	-0.407229779	-0.407958779
9/3/17	Indigo Bunting	-0.425458339	-0.411127058
9/4/17	Indigo Bunting	-0.439129759	-0.413981286
9/5/17	Indigo Bunting	-0.475586878	-0.41648338
9/6/17	Indigo Bunting	-0.161144225	-0.418595257
9/7/17	Indigo Bunting	-0.430015479	-0.420278834
9/8/17	Indigo Bunting	-0.461915458	-0.42149603
9/9/17	Indigo Bunting	-0.475586878	-0.422513081
9/10/17	Indigo Bunting	-0.484701158	-0.423606738
9/11/17	Indigo Bunting	-0.475586878	-0.424754693
9/12/17	Indigo Bunting	-0.3981155	-0.425934638
9/13/17	Indigo Bunting	-0.416344059	-0.427124263
9/14/17	Indigo Bunting	-0.3981155	-0.428301262
9/15/17	Indigo Bunting	-0.530272557	-0.429443325
9/16/17	Indigo Bunting	-0.452801178	-0.430528143
9/17/17	Indigo Bunting	-0.352544101	-0.431533409
9/18/17	Indigo Bunting	-0.466472598	-0.432391938
9/19/17	Indigo Bunting	-0.407229779	-0.433067842
9/20/17	Indigo Bunting	-0.502929717	-0.433585757
9/21/17	Indigo Bunting	-0.407229779	-0.433970319
9/22/17	Indigo Bunting	-0.352544101	-0.434246164
9/23/17	Indigo Bunting	-0.37988694	-0.434437927
9/24/17	Indigo Bunting	-0.443686899	-0.434570244
9/25/17	Indigo Bunting	-0.416344059	-0.434667752
9/26/17	Indigo Bunting	-0.411786919	-0.434730786
9/27/17	Indigo Bunting	-0.407229779	-0.434748542
9/28/17	Indigo Bunting	-0.512043997	-0.434728943
9/29/17	Indigo Bunting	-0.480144018	-0.434679913
9/30/17	Indigo Bunting	-0.502929717	-0.434609374
10/1/17	Indigo Bunting	-0.475586878	-0.43452525
10/2/17	Indigo Bunting	-0.443686899	-0.434435464
10/3/17	Indigo Bunting	-0.502929717	-0.43434794
10/4/17	Indigo Bunting	-0.434572619	-0.434270601
10/5/17	Indigo Bunting	-0.36165838	-0.434275134
10/6/17	Indigo Bunting	-0.411786919	-0.434393836
10/7/17	Indigo Bunting	-0.512043997	-0.434575548
10/8/17	Indigo Bunting	-0.430015479	-0.434769109
10/9/17	Indigo Bunting	-0.411786919	-0.43492336
10/10/17	Indigo Bunting	-0.320644121	-0.434987141
10/11/17	Indigo Bunting	-0.347986961	-0.434909292
10/12/17	Indigo Bunting	-0.498372577	-0.434638652
10/13/17	Indigo Bunting	-0.343429821	-0.434187122
10/14/17	Indigo Bunting	-0.498372577	-0.433628838
10/15/17	Indigo Bunting	-0.493815437	-0.433005994
10/16/17	Indigo Bunting	-0.38900122	-0.432360784
10/17/17	Indigo Bunting	-0.40267264	-0.431735401
10/18/17	Indigo Bunting	-0.516601137	-0.43117204
10/19/17	Indigo Bunting	-0.420901199	-0.430712893
10/20/17	Indigo Bunting	-0.407229779	-0.430400155
10/21/17	Indigo Bunting	-0.534829696	-0.43027602
10/22/17	Indigo Bunting	-0.407229779	-0.430350824
10/23/17	Indigo Bunting	-0.343429821	-0.430580513
10/24/17	Indigo Bunting	-0.498372577	-0.430925695
10/25/17	Indigo Bunting	-0.425458339	-0.431346977
10/26/17	Indigo Bunting	-0.407229779	-0.431804965
10/27/17	Indigo Bunting	-0.434572619	-0.432260268
10/28/17	Indigo Bunting	-0.461915458	-0.432673492
10/29/17	Indigo Bunting	-0.430015479	-0.433005245
10/30/17	Indigo Bunting	-0.38444408	-0.433284867
10/31/17	Indigo Bunting	-0.425458339	-0.433572696
11/1/17	Indigo Bunting	-0.411786919	-0.433875836
11/2/17	Indigo Bunting	-0.461915458	-0.434201389
11/3/17	Indigo Bunting	-0.439129759	-0.434556457
11/4/17	Indigo Bunting	-0.439129759	-0.434948143
11/5/17	Indigo Bunting	-0.40267264	-0.435383549
11/6/17	Indigo Bunting	-0.420901199	-0.435869778
11/7/17	Indigo Bunting	-0.347986961	-0.436288591
11/8/17	Indigo Bunting	-0.40267264	-0.436543988
11/9/17	Indigo Bunting	-0.512043997	-0.436676433
11/10/17	Indigo Bunting	-0.498372577	-0.436726389
11/11/17	Indigo Bunting	-0.512043997	-0.436734318
11/12/17	Indigo Bunting	-0.439129759	-0.436740683
11/13/17	Indigo Bunting	-0.36621552	-0.436785947
11/14/17	Indigo Bunting	-0.334315541	-0.436910572
11/15/17	Indigo Bunting	-0.480144018	-0.436901479
11/16/17	Indigo Bunting	-0.480144018	-0.436540003
11/17/17	Indigo Bunting	-0.521158277	-0.435858229
11/18/17	Indigo Bunting	-0.557615396	-0.434888243
11/19/17	Indigo Bunting	-0.38900122	-0.43366213
11/20/17	Indigo Bunting	-0.38444408	-0.432211975
11/21/17	Indigo Bunting	-0.39355836	-0.430569863
11/22/17	Indigo Bunting	-0.434572619	-0.428767881
11/23/17	Indigo Bunting	-0.489258298	-0.426838113
11/24/17	Indigo Bunting	-0.40267264	-0.425136596
11/25/17	Indigo Bunting	-0.457358318	-0.423911219
11/26/17	Indigo Bunting	-0.484701158	-0.423031849
11/27/17	Indigo Bunting	-0.343429821	-0.422368352
11/28/17	Indigo Bunting	-0.443686899	-0.421790593
11/29/17	Indigo Bunting	-0.489258298	-0.421168438
11/30/17	Indigo Bunting	-0.443686899	-0.420371754
12/1/17	Indigo Bunting	-0.516601137	-0.419270405
12/2/17	Indigo Bunting	-0.466472598	-0.41812884
12/3/17	Indigo Bunting	-0.39355836	-0.41728051
12/4/17	Indigo Bunting	-0.457358318	-0.416698784
12/5/17	Indigo Bunting	0.166969847	-0.416357032
12/6/17	Indigo Bunting	-0.407229779	-0.416228623
12/7/17	Indigo Bunting	-0.38444408	-0.416286927
12/8/17	Indigo Bunting	-0.498372577	-0.416505313
12/9/17	Indigo Bunting	-0.3753298	-0.41685715
12/10/17	Indigo Bunting	-0.461915458	-0.416725858
12/11/17	Indigo Bunting	-0.461915458	-0.415676362
12/12/17	Indigo Bunting	-0.420901199	-0.413954295
12/13/17	Indigo Bunting	-0.357101241	-0.411805286
12/14/17	Indigo Bunting	-0.37988694	-0.409474968
12/15/17	Indigo Bunting	-0.480144018	-0.40720897
12/16/17	Indigo Bunting	-0.416344059	-0.405252924
12/17/17	Indigo Bunting	-0.39355836	-0.403852462
12/18/17	Indigo Bunting	-0.502929717	-0.402742504
12/19/17	Indigo Bunting	-0.452801178	-0.401449904
12/20/17	Indigo Bunting	-0.489258298	-0.39990819
12/21/17	Indigo Bunting	-0.448244038	-0.398050891
12/22/17	Indigo Bunting	-0.525715417	-0.395811534
12/23/17	Indigo Bunting	-0.425458339	-0.393123649
12/24/17	Indigo Bunting	-0.475586878	-0.389920764
12/25/17	Indigo Bunting	-0.38444408	-0.386136407
12/26/17	Indigo Bunting	-0.3981155	-0.381704106
12/27/17	Indigo Bunting	-0.3753298	-0.377106197
12/28/17	Indigo Bunting	-0.3981155	-0.37277911
12/29/17	Indigo Bunting	-0.425458339	-0.36858752
12/30/17	Indigo Bunting	-0.243172743	-0.3643961
12/31/17	Indigo Bunting	-0.316086982	-0.360069523
1/1/18	Indigo Bunting	-0.229501324	-0.355472463
1/2/18	Indigo Bunting	-0.411786919	-0.350469593
1/3/18	Indigo Bunting	-0.311529842	-0.344925586
1/4/18	Indigo Bunting	-0.288744142	-0.339351688
1/5/18	Indigo Bunting	-0.343429821	-0.334333151
1/6/18	Indigo Bunting	-0.261401303	-0.329845658
1/7/18	Indigo Bunting	-0.229501324	-0.325864895
1/8/18	Indigo Bunting	-0.37077266	-0.322366546
1/9/18	Indigo Bunting	-0.434572619	-0.319326294
1/10/18	Indigo Bunting	-0.229501324	-0.316719824
1/11/18	Indigo Bunting	-0.36165838	-0.31452282
1/12/18	Indigo Bunting	-0.425458339	-0.312629072
1/13/18	Indigo Bunting	-0.238615603	-0.310973027
1/14/18	Indigo Bunting	-0.206715624	-0.309591353
1/15/18	Indigo Bunting	-0.261401303	-0.30852072
1/16/18	Indigo Bunting	-0.202158484	-0.307797797
1/17/18	Indigo Bunting	-0.320644121	-0.307459253
[truncated: 7,604 more rows]
