# Supplementary material for: A season for all things: Phenological imprints in Wikipedia usage and their relevance to conservation
Source: PLoS Biol. 2019 Mar 5;17(3):e3000146. doi: 10.1371/journal.pbio.3000146 (PMC6400330; doi:10.1371/journal.pbio.3000146)
Supplement: S2 Data — (CSV) [file pbio.3000146.s004.csv]

date	species	fitted_pageviews	pageviews
7/1/15	Great White Shark	9.263699687	8.492900499
7/2/15	Great White Shark	9.246267423	8.822764297
7/3/15	Great White Shark	9.228783314	8.963160243
7/4/15	Great White Shark	9.211266274	8.977398978
7/5/15	Great White Shark	9.193735218	9.313077449
7/6/15	Great White Shark	9.17620906	10.10626512
7/7/15	Great White Shark	9.158706716	10.04879928
7/8/15	Great White Shark	9.141247101	10.2221958
7/9/15	Great White Shark	9.123849128	9.899730504
7/10/15	Great White Shark	9.106531714	9.636653313
7/11/15	Great White Shark	9.089313773	9.64088826
7/12/15	Great White Shark	9.07221422	9.749986662
7/13/15	Great White Shark	9.055251969	9.070273383
7/14/15	Great White Shark	9.038445937	8.703174709
7/15/15	Great White Shark	9.021815036	8.895218584
7/16/15	Great White Shark	9.005378183	8.666647145
7/17/15	Great White Shark	8.989154293	8.599878558
7/18/15	Great White Shark	8.972992435	8.515191189
7/19/15	Great White Shark	8.956740636	9.003193194
7/20/15	Great White Shark	8.940416239	9.464517366
7/21/15	Great White Shark	8.92403659	9.107642974
7/22/15	Great White Shark	8.907619034	8.726805608
7/23/15	Great White Shark	8.891180915	8.664750756
7/24/15	Great White Shark	8.874739579	8.530306831
7/25/15	Great White Shark	8.85831237	8.696677393
7/26/15	Great White Shark	8.841916633	8.662504923
7/27/15	Great White Shark	8.825569714	8.55718284
7/28/15	Great White Shark	8.809288957	8.574707098
7/29/15	Great White Shark	8.793091707	8.348301055
7/30/15	Great White Shark	8.77699531	8.419139251
7/31/15	Great White Shark	8.761017109	8.515191189
8/1/15	Great White Shark	8.74517445	8.237214703
8/2/15	Great White Shark	8.729484678	8.319473692
8/3/15	Great White Shark	8.713965138	8.383433201
8/4/15	Great White Shark	8.698163649	8.35443894
8/5/15	Great White Shark	8.681695213	8.335911094
8/6/15	Great White Shark	8.664677949	8.29953457
8/7/15	Great White Shark	8.647229975	8.207401833
8/8/15	Great White Shark	8.629469409	8.466951975
8/9/15	Great White Shark	8.611514372	8.280711076
8/10/15	Great White Shark	8.593482981	8.263848131
8/11/15	Great White Shark	8.575493355	8.670257567
8/12/15	Great White Shark	8.557663613	9.462187991
8/13/15	Great White Shark	8.540111874	9.533872097
8/14/15	Great White Shark	8.522956256	9.021960501
8/15/15	Great White Shark	8.506314878	8.723394022
8/16/15	Great White Shark	8.490305859	8.511778559
8/17/15	Great White Shark	8.475047318	8.438799124
8/18/15	Great White Shark	8.460657372	8.502079554
8/19/15	Great White Shark	8.447254142	8.434246271
8/20/15	Great White Shark	8.434955745	8.383433201
8/21/15	Great White Shark	8.423774643	8.247482004
8/22/15	Great White Shark	8.413598365	8.112827479
8/23/15	Great White Shark	8.404357633	8.272059622
8/24/15	Great White Shark	8.395983169	8.334471555
8/25/15	Great White Shark	8.388405694	8.257644958
8/26/15	Great White Shark	8.381555929	8.192570471
8/27/15	Great White Shark	8.375364597	8.248790734
8/28/15	Great White Shark	8.369762419	8.130942302
8/29/15	Great White Shark	8.364680116	8.327967858
8/30/15	Great White Shark	8.36004841	8.70847449
8/31/15	Great White Shark	8.355798023	8.983690681
9/1/15	Great White Shark	8.351859675	8.642768014
9/2/15	Great White Shark	8.34816409	8.43402895
9/3/15	Great White Shark	8.344641988	8.25997566
9/4/15	Great White Shark	8.341224091	8.087025471
9/5/15	Great White Shark	8.33784112	7.93701749
9/6/15	Great White Shark	8.334466271	8.098338846
9/7/15	Great White Shark	8.331135353	8.345455428
9/8/15	Great White Shark	8.327873008	8.400659375
9/9/15	Great White Shark	8.324703878	8.124150603
9/10/15	Great White Shark	8.321652605	8.117014088
9/11/15	Great White Shark	8.318743831	8.101677747
9/12/15	Great White Shark	8.316002198	8.025189322
9/13/15	Great White Shark	8.31345235	8.043663352
9/14/15	Great White Shark	8.311118927	8.118802997
9/15/15	Great White Shark	8.309026571	8.064321961
9/16/15	Great White Shark	8.307199926	8.109224953
9/17/15	Great White Shark	8.305663633	8.14612951
9/18/15	Great White Shark	8.304442334	7.961021466
9/19/15	Great White Shark	8.303560671	7.734996194
9/20/15	Great White Shark	8.303043286	7.926241523
9/21/15	Great White Shark	8.302914823	8.018625465
9/22/15	Great White Shark	8.303199922	8.07589363
9/23/15	Great White Shark	8.303202891	8.104703468
9/24/15	Great White Shark	8.302284456	8.025843344
9/25/15	Great White Shark	8.300553887	7.920809679
9/26/15	Great White Shark	8.298120454	7.650644551
9/27/15	Great White Shark	8.295093426	7.833996342
9/28/15	Great White Shark	8.291582073	7.96276393
9/29/15	Great White Shark	8.287695664	8.042378005
9/30/15	Great White Shark	8.28354347	8.03818918
10/1/15	Great White Shark	8.27923476	8.082093278
10/2/15	Great White Shark	8.274878804	7.949797216
10/3/15	Great White Shark	8.270584871	7.749753406
10/4/15	Great White Shark	8.266462231	7.841492924
10/5/15	Great White Shark	8.262620154	13.03848164
10/6/15	Great White Shark	8.259167909	11.34663473
10/7/15	Great White Shark	8.256214767	8.737452588
10/8/15	Great White Shark	8.253869997	8.421783007
10/9/15	Great White Shark	8.252242868	8.474911799
10/10/15	Great White Shark	8.251145199	8.370779173
10/11/15	Great White Shark	8.250265429	8.43793351
10/12/15	Great White Shark	8.24952776	8.418256444
10/13/15	Great White Shark	8.248856394	8.289790583
10/14/15	Great White Shark	8.248175534	8.30647216
10/15/15	Great White Shark	8.247409381	8.289037098
10/16/15	Great White Shark	8.246482138	8.108021221
10/17/15	Great White Shark	8.245318006	8.096208272
10/18/15	Great White Shark	8.243841188	8.104099056
10/19/15	Great White Shark	8.241975885	8.301273485
10/20/15	Great White Shark	8.2396463	8.18339737
10/21/15	Great White Shark	8.236776634	8.15564927
10/22/15	Great White Shark	8.23329109	8.170468578
10/23/15	Great White Shark	8.22911387	8.033334016
10/24/15	Great White Shark	8.224169176	7.869783903
10/25/15	Great White Shark	8.21838121	8.114324709
10/26/15	Great White Shark	8.211674173	8.293299359
10/27/15	Great White Shark	8.204662305	8.267192186
10/28/15	Great White Shark	8.197975136	8.279443488
10/29/15	Great White Shark	8.191559805	8.099857911
10/30/15	Great White Shark	8.185363449	7.98104976
10/31/15	Great White Shark	8.179333207	7.720461695
11/1/15	Great White Shark	8.173416218	7.945555428
11/2/15	Great White Shark	8.16755962	8.215547412
11/3/15	Great White Shark	8.161710552	8.178077464
11/4/15	Great White Shark	8.155816151	8.267705665
11/5/15	Great White Shark	8.149823558	8.170185653
11/6/15	Great White Shark	8.143679909	7.966586698
11/7/15	Great White Shark	8.137332343	7.688913337
11/8/15	Great White Shark	8.130728	7.845807503
11/9/15	Great White Shark	8.123814016	8.348064228
11/10/15	Great White Shark	8.116537532	8.437283808
11/11/15	Great White Shark	8.108845685	8.164510269
11/12/15	Great White Shark	8.100875189	8.299285907
11/13/15	Great White Shark	8.09282548	8.075582637
11/14/15	Great White Shark	8.084737773	7.717351272
11/15/15	Great White Shark	8.076653286	7.891330758
11/16/15	Great White Shark	8.068613237	8.049746291
11/17/15	Great White Shark	8.060658843	8.173293439
11/18/15	Great White Shark	8.05283132	8.091627412
11/19/15	Great White Shark	8.045171887	8.111928063
11/20/15	Great White Shark	8.037721761	8.015987811
11/21/15	Great White Shark	8.030522158	7.784057003
11/22/15	Great White Shark	8.023614296	8.003363059
11/23/15	Great White Shark	8.017039393	8.095903533
11/24/15	Great White Shark	8.010838666	8.049107721
11/25/15	Great White Shark	8.005053331	8.025189322
11/26/15	Great White Shark	7.999724607	7.964155719
11/27/15	Great White Shark	7.994893711	7.713784617
11/28/15	Great White Shark	7.990601859	7.675546003
11/29/15	Great White Shark	7.986969173	7.852050207
11/30/15	Great White Shark	7.984053047	8.045908742
12/1/15	Great White Shark	7.98180061	8.133587418
12/2/15	Great White Shark	7.980158987	8.151909873
12/3/15	Great White Shark	7.979075307	8.093156698
12/4/15	Great White Shark	7.978496697	8.047829357
12/5/15	Great White Shark	7.978370285	7.747596839
12/6/15	Great White Shark	7.978643198	7.961370202
12/7/15	Great White Shark	7.979262562	8.183676583
12/8/15	Great White Shark	7.980175507	8.249313746
12/9/15	Great White Shark	7.981329159	8.197814032
12/10/15	Great White Shark	7.982670645	8.173011312
12/11/15	Great White Shark	7.984147094	8.142645186
12/12/15	Great White Shark	7.985705632	7.832014181
12/13/15	Great White Shark	7.987293387	7.9490915
12/14/15	Great White Shark	7.988857486	8.010027528
12/15/15	Great White Shark	7.990345057	7.973155433
12/16/15	Great White Shark	7.991849448	7.98480339
12/17/15	Great White Shark	7.99351001	7.940583827
12/18/15	Great White Shark	7.995342875	7.667626092
12/19/15	Great White Shark	7.997364178	7.484368643
12/20/15	Great White Shark	7.999590049	7.622174595
12/21/15	Great White Shark	8.002036623	7.681560363
12/22/15	Great White Shark	8.004720032	7.76937861
12/23/15	Great White Shark	8.007656409	7.61283103
12/24/15	Great White Shark	8.010861886	7.554334824
12/25/15	Great White Shark	8.014352596	7.63336965
12/26/15	Great White Shark	8.018144673	7.74109909
12/27/15	Great White Shark	8.022254249	7.935587386
12/28/15	Great White Shark	8.026697456	7.902857191
12/29/15	Great White Shark	8.031490427	8.022568947
12/30/15	Great White Shark	8.036649296	7.958576904
12/31/15	Great White Shark	8.042190195	7.737180078
1/1/16	Great White Shark	8.048129256	7.74109909
1/2/16	Great White Shark	8.054025769	7.837554361
1/3/16	Great White Shark	8.059478366	7.926602599
1/4/16	Great White Shark	8.064562195	7.97074039
1/5/16	Great White Shark	8.069352403	8.005033345
1/6/16	Great White Shark	8.073924139	8.098946749
1/7/16	Great White Shark	8.07835255	8.106816039
1/8/16	Great White Shark	8.082712784	8.488587934
1/9/16	Great White Shark	8.08707999	8.52098599
1/10/16	Great White Shark	8.091529315	8.331104548
1/11/16	Great White Shark	8.096135906	8.291045131
1/12/16	Great White Shark	8.100974913	8.261009786
1/13/16	Great White Shark	8.106121482	8.263848131
1/14/16	Great White Shark	8.111650762	8.304247465
1/15/16	Great White Shark	8.117637901	8.161945799
1/16/16	Great White Shark	8.124158046	7.926963545
1/17/16	Great White Shark	8.131286345	8.074026216
1/18/16	Great White Shark	8.138619856	8.829372735
1/19/16	Great White Shark	8.145698174	8.688453801
1/20/16	Great White Shark	8.152510258	8.341171747
1/21/16	Great White Shark	8.159045064	8.318742253
1/22/16	Great White Shark	8.165291552	8.144098463
1/23/16	Great White Shark	8.171238679	7.928766322
1/24/16	Great White Shark	8.176875402	8.106514516
1/25/16	Great White Shark	8.18219068	8.343791732
1/26/16	Great White Shark	8.18717347	8.310414994
1/27/16	Great White Shark	8.19181273	8.215817792
1/28/16	Great White Shark	8.196097417	8.148734809
1/29/16	Great White Shark	8.200016491	8.203577737
1/30/16	Great White Shark	8.203558907	8.189799619
1/31/16	Great White Shark	8.206713625	8.442038518
2/1/16	Great White Shark	8.209469602	8.149023868
2/2/16	Great White Shark	8.211815796	8.173011312
2/3/16	Great White Shark	8.213741164	8.13005904
2/4/16	Great White Shark	8.215324598	8.158229917
2/5/16	Great White Shark	8.216648721	8.185907481
2/6/16	Great White Shark	8.217708095	8.156797047
2/7/16	Great White Shark	8.218497277	8.174702882
2/8/16	Great White Shark	8.219010827	8.256866849
2/9/16	Great White Shark	8.219243304	8.322394113
2/10/16	Great White Shark	8.219189269	8.210939733
2/11/16	Great White Shark	8.218843279	8.183676583
2/12/16	Great White Shark	8.218199895	8.010027528
2/13/16	Great White Shark	8.217253675	7.98616486
2/14/16	Great White Shark	8.21599918	8.26898821
2/15/16	Great White Shark	8.214430967	8.376550862
2/16/16	Great White Shark	8.212543598	8.319961022
2/17/16	Great White Shark	8.21033163	10.25779971
2/18/16	Great White Shark	8.207789623	8.213381737
2/19/16	Great White Shark	8.204912137	8.210668031
2/20/16	Great White Shark	8.202007463	7.982074875
2/21/16	Great White Shark	8.19936486	8.062747901
2/22/16	Great White Shark	8.196950338	8.276649125
2/23/16	Great White Shark	8.194729905	8.277411999
2/24/16	Great White Shark	8.192669571	8.203304027
2/25/16	Great White Shark	8.190735345	8.46884293
2/26/16	Great White Shark	8.188893237	8.101071503
2/27/16	Great White Shark	8.187109256	7.901377354
2/28/16	Great White Shark	8.185349411	8.175547596
2/29/16	Great White Shark	8.183579712	8.257644958
3/1/16	Great White Shark	8.181766168	8.26898821
3/2/16	Great White Shark	8.179874789	8.145549632
3/3/16	Great White Shark	8.177871583	8.273591798
3/4/16	Great White Shark	8.17572256	8.059908335
3/5/16	Great White Shark	8.173393731	7.808729307
3/6/16	Great White Shark	8.170851102	7.952615112
3/7/16	Great White Shark	8.168060686	8.175266104
3/8/16	Great White Shark	8.165323382	8.217438538
3/9/16	Great White Shark	8.162946618	8.192847135
3/10/16	Great White Shark	8.160906192	8.159946656
3/11/16	Great White Shark	8.159177902	8.164794804
3/12/16	Great White Shark	8.157737546	7.832410927
3/13/16	Great White Shark	8.15656092	8.113127104
3/14/16	Great White Shark	8.155623824	8.195885391
3/15/16	Great White Shark	8.154902055	8.149023868
3/16/16	Great White Shark	8.15437141	8.082711134
3/17/16	Great White Shark	8.154007688	8.165932137
3/18/16	Great White Shark	8.153786685	8.126518169
3/19/16	Great White Shark	8.153684201	7.861341796
3/20/16	Great White Shark	8.153676032	7.931644021
3/21/16	Great White Shark	8.153737976	8.110126802
3/22/16	Great White Shark	8.153845832	8.091933456
3/23/16	Great White Shark	8.153975396	8.100161447
3/24/16	Great White Shark	8.154201917	8.066835314
3/25/16	Great White Shark	8.154626753	8.079308192
3/26/16	Great White Shark	8.155264871	7.876638461
3/27/16	Great White Shark	8.156131238	7.987184748
3/28/16	Great White Shark	8.157240822	8.216358332
3/29/16	Great White Shark	8.158608588	8.160518247
3/30/16	Great White Shark	8.160249505	8.099554282
3/31/16	Great White Shark	8.162178538	8.174421153
4/1/16	Great White Shark	8.164410655	7.984462732
4/2/16	Great White Shark	8.166960822	7.875499292
4/3/16	Great White Shark	8.169844007	7.937374696
4/4/16	Great White Shark	8.173075177	8.187855444
4/5/16	Great White Shark	8.176669297	8.347827346
4/6/16	Great White Shark	8.180641336	8.311643949
4/7/16	Great White Shark	8.18500626	8.351138607
4/8/16	Great White Shark	8.189779035	8.184792654
4/9/16	Great White Shark	8.19497463	7.939158818
4/10/16	Great White Shark	8.2003662	8.064636476
4/11/16	Great White Shark	8.205728304	8.266421473
4/12/16	Great White Shark	8.211078007	8.270525095
4/13/16	Great White Shark	8.216432376	8.278174291
4/14/16	Great White Shark	8.22180848	8.311152548
4/15/16	Great White Shark	8.227223384	8.193953024
4/16/16	Great White Shark	8.232694156	8.039802344
4/17/16	Great White Shark	8.238237863	8.234564993
4/18/16	Great White Shark	8.243871572	8.324821299
4/19/16	Great White Shark	8.249612349	8.315077007
4/20/16	Great White Shark	8.255477262	8.384118837
4/21/16	Great White Shark	8.261483378	8.363808885
4/22/16	Great White Shark	8.267647764	8.227642708
4/23/16	Great White Shark	8.273987486	7.971776123
4/24/16	Great White Shark	8.280519612	8.010359589
4/25/16	Great White Shark	8.287261208	8.283746747
4/26/16	Great White Shark	8.294229342	8.305484018
4/27/16	Great White Shark	8.30124671	8.294299609
4/28/16	Great White Shark	8.308132654	8.329175442
4/29/16	Great White Shark	8.31489921	8.188689124
4/30/16	Great White Shark	8.321558416	7.959625305
5/1/16	Great White Shark	8.328122308	8.034955025
5/2/16	Great White Shark	8.334602925	8.309922989
5/3/16	Great White Shark	8.341012302	8.480321717
5/4/16	Great White Shark	8.347362477	8.410720947
5/5/16	Great White Shark	8.353665486	8.58316818
5/6/16	Great White Shark	8.359933368	8.551981017
5/7/16	Great White Shark	8.366178158	8.287276756
5/8/16	Great White Shark	8.372411893	8.325548307
5/9/16	Great White Shark	8.378646612	8.812992232
5/10/16	Great White Shark	8.38489435	8.577911926
5/11/16	Great White Shark	8.391167145	8.533263372
5/12/16	Great White Shark	8.397477033	8.541885804
5/13/16	Great White Shark	8.403836053	8.695506727
5/14/16	Great White Shark	8.410458936	8.176953868
5/15/16	Great White Shark	8.41752241	8.290292591
5/16/16	Great White Shark	8.424981503	8.603370888
5/17/16	Great White Shark	8.43279124	8.605387202
5/18/16	Great White Shark	8.440906649	8.480736654
5/19/16	Great White Shark	8.449282756	8.502891407
5/20/16	Great White Shark	8.457874588	8.374476889
5/21/16	Great White Shark	8.466637172	8.175547596
5/22/16	Great White Shark	8.475525536	8.207129168
5/23/16	Great White Shark	8.484494705	8.770283819
5/24/16	Great White Shark	8.493499707	8.550821372
5/25/16	Great White Shark	8.502495568	8.38685669
5/26/16	Great White Shark	8.511437316	8.353497099
5/27/16	Great White Shark	8.520279977	8.269244521
5/28/16	Great White Shark	8.528978578	8.189244526
5/29/16	Great White Shark	8.537488145	8.282483004
5/30/16	Great White Shark	8.545520589	8.554874258
5/31/16	Great White Shark	8.552854136	8.669055541
6/1/16	Great White Shark	8.559543289	8.621192781
6/2/16	Great White Shark	8.56564255	8.450198323
6/3/16	Great White Shark	8.571206423	8.273591798
6/4/16	Great White Shark	8.576289411	8.436850439
6/5/16	Great White Shark	8.580946017	9.987001153
6/6/16	Great White Shark	8.585230743	9.006263883
6/7/16	Great White Shark	8.589198092	8.71489585
6/8/16	Great White Shark	8.592902568	8.60153434
6/9/16	Great White Shark	8.596398674	8.414274137
6/10/16	Great White Shark	8.599740912	8.316300249
6/11/16	Great White Shark	8.602983785	8.257385656
6/12/16	Great White Shark	8.606181796	8.286269453
6/13/16	Great White Shark	8.609389448	8.245909265
6/14/16	Great White Shark	8.612661245	8.349247801
6/15/16	Great White Shark	8.616051689	8.476162842
6/16/16	Great White Shark	8.618986697	8.701180028
6/17/16	Great White Shark	8.620896242	8.547528391
6/18/16	Great White Shark	8.621840909	8.292047637
6/19/16	Great White Shark	8.621881284	8.482808765
6/20/16	Great White Shark	8.621077952	8.646113971
6/21/16	Great White Shark	8.619491498	8.623353387
6/22/16	Great White Shark	8.617182509	8.602636673
6/23/16	Great White Shark	8.614211569	8.687948112
6/24/16	Great White Shark	8.610639265	8.536799721
6/25/16	Great White Shark	8.60652618	8.603370888
6/26/16	Great White Shark	8.601932902	9.144093726
6/27/16	Great White Shark	8.596920015	9.538780437
6/28/16	Great White Shark	8.591548104	9.526682785
6/29/16	Great White Shark	8.585877757	9.65598727
6/30/16	Great White Shark	8.579969556	9.445254379
7/1/16	Great White Shark	8.573884089	9.182763604
7/2/16	Great White Shark	8.567681941	9.283683766
7/3/16	Great White Shark	8.561744993	9.388988523
7/4/16	Great White Shark	8.556338114	9.183482918
7/5/16	Great White Shark	8.551346375	8.994668836
7/6/16	Great White Shark	8.546654845	8.640118538
7/7/16	Great White Shark	8.542148594	8.645586406
7/8/16	Great White Shark	8.537712691	8.420682291
7/9/16	Great White Shark	8.533232205	8.713910628
7/10/16	Great White Shark	8.528592206	8.541690663
7/11/16	Great White Shark	8.523677764	8.399310151
7/12/16	Great White Shark	8.518373948	8.425516403
7/13/16	Great White Shark	8.512565828	8.362175469
7/14/16	Great White Shark	8.506138472	8.548110294
7/15/16	Great White Shark	8.498976951	8.14815644
7/16/16	Great White Shark	8.490966335	8.100768243
7/17/16	Great White Shark	8.481991691	8.164510269
7/18/16	Great White Shark	8.471938091	8.305731145
7/19/16	Great White Shark	8.460690603	8.199189359
7/20/16	Great White Shark	8.449121835	8.315321775
7/21/16	Great White Shark	8.438148605	8.29529886
7/22/16	Great White Shark	8.427722303	8.145259567
7/23/16	Great White Shark	8.417794317	7.975564658
7/24/16	Great White Shark	8.408316036	8.318254329
7/25/16	Great White Shark	8.39923885	8.372398607
7/26/16	Great White Shark	8.390514146	8.158516245
7/27/16	Great White Shark	8.382093314	8.285513309
7/28/16	Great White Shark	8.373927743	8.20028826
7/29/16	Great White Shark	8.36596882	8.193123722
7/30/16	Great White Shark	8.358167936	8.267192186
7/31/16	Great White Shark	8.350476479	8.443761913
8/1/16	Great White Shark	8.342845838	8.171882006
8/2/16	Great White Shark	8.335227401	8.154500175
8/3/16	Great White Shark	8.327572558	8.153349758
8/4/16	Great White Shark	8.319832697	8.128880142
8/5/16	Great White Shark	8.312324173	8.19450551
8/6/16	Great White Shark	8.305407894	8.232971791
8/7/16	Great White Shark	8.299102076	8.173293439
8/8/16	Great White Shark	8.293424936	8.094378445
8/9/16	Great White Shark	8.288394693	7.974876901
8/10/16	Great White Shark	8.284029564	7.951559331
8/11/16	Great White Shark	8.280347765	8.175547596
8/12/16	Great White Shark	8.277367515	8.760609848
8/13/16	Great White Shark	8.275107031	8.439447843
8/14/16	Great White Shark	8.27358453	8.391403185
8/15/16	Great White Shark	8.272818229	8.436200032
8/16/16	Great White Shark	8.272826346	8.277666161
8/17/16	Great White Shark	8.273627098	8.321907968
8/18/16	Great White Shark	8.275238703	8.178077464
8/19/16	Great White Shark	8.277679377	8.008698183
8/20/16	Great White Shark	8.280967339	8.002024818
8/21/16	Great White Shark	8.285120806	8.065579427
8/22/16	Great White Shark	8.289636802	8.055475142
8/23/16	Great White Shark	8.294023709	8.129174997
8/24/16	Great White Shark	8.298316776	8.155936338
8/25/16	Great White Shark	8.302551253	8.276394705
8/26/16	Great White Shark	8.30676239	8.172446818
8/27/16	Great White Shark	8.310985437	8.084870629
8/28/16	Great White Shark	8.315255645	8.136518252
8/29/16	Great White Shark	8.319608262	8.160232492
8/30/16	Great White Shark	8.324078539	8.16251625
8/31/16	Great White Shark	8.328701727	8.074337694
9/1/16	Great White Shark	8.333513074	8.25426877
9/2/16	Great White Shark	8.338547831	8.173857455
9/3/16	Great White Shark	8.343841248	8.185907481
9/4/16	Great White Shark	8.349428574	8.265650166
9/5/16	Great White Shark	8.355345061	8.381144347
9/6/16	Great White Shark	8.361625957	8.335911094
9/7/16	Great White Shark	8.368306512	8.634798433
9/8/16	Great White Shark	8.374590746	8.285765421
9/9/16	Great White Shark	8.379723314	8.226038429
9/10/16	Great White Shark	8.383800424	8.226305988
9/11/16	Great White Shark	8.386918282	8.336869637
9/12/16	Great White Shark	8.389173096	8.331104548
9/13/16	Great White Shark	8.390661072	8.491054534
9/14/16	Great White Shark	8.391478417	8.471777328
9/15/16	Great White Shark	8.391721339	8.332308352
9/16/16	Great White Shark	8.391486045	8.252706677
9/17/16	Great White Shark	8.390868741	8.185071478
9/18/16	Great White Shark	8.389965634	8.274611946
9/19/16	Great White Shark	8.388872932	8.347827346
9/20/16	Great White Shark	8.387686842	10.46330332
9/21/16	Great White Shark	8.38650357	8.375168691
9/22/16	Great White Shark	8.385419324	8.299783172
9/23/16	Great White Shark	8.38453031	8.17159948
9/24/16	Great White Shark	8.383932736	8.185071478
9/25/16	Great White Shark	8.383491971	8.172164452
9/26/16	Great White Shark	8.382963643	8.386400901
9/27/16	Great White Shark	8.382279349	9.511185431
9/28/16	Great White Shark	8.381370686	12.72164698
9/29/16	Great White Shark	8.380169252	8.734077193
9/30/16	Great White Shark	8.378606642	8.276649125
10/1/16	Great White Shark	8.376614454	8.212839585
10/2/16	Great White Shark	8.374124285	8.275631055
10/3/16	Great White Shark	8.371067731	8.256088134
10/4/16	Great White Shark	8.36737639	8.315566484
10/5/16	Great White Shark	8.362981857	8.38935982
10/6/16	Great White Shark	8.357815731	8.360071436
10/7/16	Great White Shark	8.351809607	8.545391846
10/8/16	Great White Shark	8.344895084	8.10952566
10/9/16	Great White Shark	8.337003757	8.129764446
10/10/16	Great White Shark	8.328067223	8.137980454
10/11/16	Great White Shark	8.318885627	8.221747728
10/12/16	Great White Shark	8.310250038	8.179760494
10/13/16	Great White Shark	8.302078441	8.092545264
10/14/16	Great White Shark	8.294288821	8.612503371
10/15/16	Great White Shark	8.286799165	8.385716829
10/16/16	Great White Shark	8.279527458	8.32651683
10/17/16	Great White Shark	8.272391685	8.316789127
10/18/16	Great White Shark	8.265309831	8.261526448
10/19/16	Great White Shark	8.258199883	8.255048903
10/20/16	Great White Shark	8.250979824	8.101980732
10/21/16	Great White Shark	8.243567642	8.042378005
10/22/16	Great White Shark	8.235881321	7.969703583
10/23/16	Great White Shark	8.227838847	8.245646901
10/24/16	Great White Shark	8.219358204	8.204945165
10/25/16	Great White Shark	8.21035738	8.229511119
10/26/16	Great White Shark	8.200754358	8.134174272
10/27/16	Great White Shark	8.190467125	8.145549632
10/28/16	Great White Shark	8.179901646	7.981733287
10/29/16	Great White Shark	8.169538097	7.754481547
10/30/16	Great White Shark	8.159405782	7.980023592
10/31/16	Great White Shark	8.149534005	8.08671792
11/1/16	Great White Shark	8.13995207	8.15536212
11/2/16	Great White Shark	8.130689279	8.091015042
11/3/16	Great White Shark	8.121774936	8.051659557
11/4/16	Great White Shark	8.113238345	7.97074039
11/5/16	Great White Shark	8.105108809	7.747596839
11/6/16	Great White Shark	8.097415632	7.944846711
11/7/16	Great White Shark	8.090188116	8.085486772
11/8/16	Great White Shark	8.083455567	8.014004995
11/9/16	Great White Shark	8.077247287	7.959625305
11/10/16	Great White Shark	8.071592579	7.979681302
11/11/16	Great White Shark	8.066520748	7.80139132
11/12/16	Great White Shark	8.062061096	7.834788107
11/13/16	Great White Shark	8.057926054	7.989221409
11/14/16	Great White Shark	8.053825472	8.13005904
11/15/16	Great White Shark	8.049784784	8.119100838
11/16/16	Great White Shark	8.045829423	8.173575487
11/17/16	Great White Shark	8.041984824	8.269756948
11/18/16	Great White Shark	8.038276419	7.980365765
11/19/16	Great White Shark	8.034729642	7.870165946
11/20/16	Great White Shark	8.031369927	7.952615112
11/21/16	Great White Shark	8.028222707	8.018296139
11/22/16	Great White Shark	8.025313417	8.01301211
11/23/16	Great White Shark	8.02266749	7.951207156
11/24/16	Great White Shark	8.020310359	7.879291485
11/25/16	Great White Shark	8.018267458	7.737180078
11/26/16	Great White Shark	8.01656422	7.793174347
11/27/16	Great White Shark	8.01522608	8.050065423
11/28/16	Great White Shark	8.014278471	8.154500175
11/29/16	Great White Shark	8.013746827	8.14322675
11/30/16	Great White Shark	8.013601093	8.147577736
12/1/16	Great White Shark	8.013779701	8.146419323
12/2/16	Great White Shark	8.014260812	8.012018239
12/3/16	Great White Shark	8.015022586	7.699842407
12/4/16	Great White Shark	8.016043184	8.146709052
12/5/16	Great White Shark	8.017300766	8.200562797
12/6/16	Great White Shark	8.018773494	8.151044946
12/7/16	Great White Shark	8.020439527	8.099250562
12/8/16	Great White Shark	8.022277027	8.119696253
12/9/16	Great White Shark	8.024264154	8.072155308
12/10/16	Great White Shark	8.026379068	7.864035659
12/11/16	Great White Shark	8.028599931	8.047189562
12/12/16	Great White Shark	8.030904903	8.051022208
12/13/16	Great White Shark	8.033272144	8.074026216
12/14/16	Great White Shark	8.035679816	7.990238186
12/15/16	Great White Shark	8.038106079	8.072467369
12/16/16	Great White Shark	8.040465077	7.961370202
12/17/16	Great White Shark	8.042698966	7.831220215
12/18/16	Great White Shark	8.044827923	7.870547845
12/19/16	Great White Shark	8.046872126	8.021912779
12/20/16	Great White Shark	8.048851751	8.01301211
12/21/16	Great White Shark	8.050786978	7.85902698
12/22/16	Great White Shark	8.052697982	7.83873756
12/23/16	Great White Shark	8.054604941	7.751045118
12/24/16	Great White Shark	8.056528033	7.713784617
12/25/16	Great White Shark	8.058487435	7.777792626
12/26/16	Great White Shark	8.060503324	8.117312462
12/27/16	Great White Shark	8.062595878	7.874739125
12/28/16	Great White Shark	8.064785273	8.227642708
12/29/16	Great White Shark	8.067091689	8.243019469
12/30/16	Great White Shark	8.069535301	8.007700013
12/31/16	Great White Shark	8.072136288	7.971776123
1/1/17	Great White Shark	8.074914826	7.865187954
1/2/17	Great White Shark	8.077689884	8.069029329
1/3/17	Great White Shark	8.080280871	8.151333338
1/4/17	Great White Shark	8.082708622	8.183118079
1/5/17	Great White Shark	8.084993972	8.188966864
1/6/17	Great White Shark	8.087157755	8.277157772
1/7/17	Great White Shark	8.089220808	8.30474227
1/8/17	Great White Shark	8.091203966	8.255828427
1/9/17	Great White Shark	8.093128063	8.414274137
1/10/17	Great White Shark	8.095013936	8.179199798
1/11/17	Great White Shark	8.096882419	8.177515824
1/12/17	Great White Shark	8.098754347	8.262816938
1/13/17	Great White Shark	8.100650557	8.103191752
1/14/17	Great White Shark	8.102591882	8.13446757
1/15/17	Great White Shark	8.104599159	8.149601736
1/16/17	Great White Shark	8.106693223	8.151044946
1/17/17	Great White Shark	8.108894908	8.332067707
1/18/17	Great White Shark	8.111225051	8.178638789
1/19/17	Great White Shark	8.113718018	8.157943507
1/20/17	Great White Shark	8.116372183	8.053251154
1/21/17	Great White Shark	8.119154389	7.930206207
1/22/17	Great White Shark	8.122031482	8.188411308
1/23/17	Great White Shark	8.124970305	8.178638789
1/24/17	Great White Shark	8.127937703	8.181720455
1/25/17	Great White Shark	8.13090052	8.279189777
1/26/17	Great White Shark	8.1338256	8.298290634
1/27/17	Great White Shark	8.136679789	8.190631681
1/28/17	Great White Shark	8.139429929	7.980023592
1/29/17	Great White Shark	8.142042866	8.009363077
1/30/17	Great White Shark	8.144485443	8.123854263
1/31/17	Great White Shark	8.146724506	8.115520882
2/1/17	Great White Shark	8.148726898	8.142645186
2/2/17	Great White Shark	8.150459463	8.098946749
2/3/17	Great White Shark	8.151889046	8.049107721
2/4/17	Great White Shark	8.152982492	7.963112059
2/5/17	Great White Shark	8.153815401	8.043663352
2/6/17	Great White Shark	8.154498751	8.067776196
2/7/17	Great White Shark	8.155052448	8.176110342
2/8/17	Great White Shark	8.155496396	8.149601736
2/9/17	Great White Shark	8.155850503	8.141481041
2/10/17	Great White Shark	8.156134675	8.093767758
2/11/17	Great White Shark	8.156368817	7.92732436
2/12/17	Great White Shark	8.156572836	8.041091004
2/13/17	Great White Shark	8.156766638	8.215547412
2/14/17	Great White Shark	8.156970128	8.245909265
2/15/17	Great White Shark	8.157203212	8.192293731
2/16/17	Great White Shark	8.157485798	8.273081334
2/17/17	Great White Shark	8.157837791	8.128880142
2/18/17	Great White Shark	8.158279096	7.914983006
2/19/17	Great White Shark	8.15882962	8.050384453
2/20/17	Great White Shark	8.159509269	8.333991247
2/21/17	Great White Shark	8.160239749	8.48487659
2/22/17	Great White Shark	8.16093115	8.218517577
2/23/17	Great White Shark	8.161585952	8.164510269
2/24/17	Great White Shark	8.162206638	8.210939733
2/25/17	Great White Shark	8.162795689	8.086102536
2/26/17	Great White Shark	8.163355587	8.284504227
2/27/17	Great White Shark	8.163888814	8.227375507
2/28/17	Great White Shark	8.164397852	8.337348564
3/1/17	Great White Shark	8.164885181	8.215276959
3/2/17	Great White Shark	8.165353284	8.308938253
3/3/17	Great White Shark	8.165804642	8.190354404
3/4/17	Great White Shark	8.166241738	8.021584533
3/5/17	Great White Shark	8.166667052	8.251142139
3/6/17	Great White Shark	8.167083066	8.26178468
3/7/17	Great White Shark	8.167492263	8.248267447
3/8/17	Great White Shark	8.167897123	8.205764725
3/9/17	Great White Shark	8.168300128	8.250097753
3/10/17	Great White Shark	8.16878136	8.144098463
3/11/17	Great White Shark	8.169406943	7.910590612
3/12/17	Great White Shark	8.17015842	8.113726086
3/13/17	Great White Shark	8.171017338	8.299037182
3/14/17	Great White Shark	8.171965241	8.149601736
3/15/17	Great White Shark	8.172983673	8.172164452
3/16/17	Great White Shark	8.174054181	8.138856751
3/17/17	Great White Shark	8.175158309	8.052614819
3/18/17	Great White Shark	8.176277602	8.096208272
3/19/17	Great White Shark	8.177393604	8.022568947
3/20/17	Great White Shark	8.178487862	8.182559264
3/21/17	Great White Shark	8.179541919	8.312871394
3/22/17	Great White Shark	8.180537321	8.251142139
3/23/17	Great White Shark	8.181455612	8.164794804
3/24/17	Great White Shark	8.182278338	8.117312462
3/25/17	Great White Shark	8.182987044	7.911324019
3/26/17	Great White Shark	8.183563275	8.15017927
3/27/17	Great White Shark	8.184172878	8.301769763
3/28/17	Great White Shark	8.184989693	8.260234292
3/29/17	Great White Shark	8.186007251	8.264620829
3/30/17	Great White Shark	8.187219082	8.347827346
3/31/17	Great White Shark	8.188618719	8.193953024
4/1/17	Great White Shark	8.190199691	7.933079772
4/2/17	Great White Shark	8.19195553	8.048788284
4/3/17	Great White Shark	8.193879768	8.226573475
4/4/17	Great White Shark	8.195965934	8.224699562
4/5/17	Great White Shark	8.19820756	8.25244609
4/6/17	Great White Shark	8.200598178	8.28172399
4/7/17	Great White Shark	8.203131318	8.07059354
4/8/17	Great White Shark	8.205800511	8.053569169
4/9/17	Great White Shark	8.208599288	8.156510226
4/10/17	Great White Shark	8.21152118	8.323851131
4/11/17	Great White Shark	8.214559719	8.173575487
4/12/17	Great White Shark	8.217708435	8.162231065
4/13/17	Great White Shark	8.220847174	8.057377489
4/14/17	Great White Shark	8.223874022	7.942717541
4/15/17	Great White Shark	8.226809868	7.884199934
4/16/17	Great White Shark	8.229675604	8.01268093
4/17/17	Great White Shark	8.23249212	8.363808885
4/18/17	Great White Shark	8.235280308	8.492285556
4/19/17	Great White Shark	8.238061057	8.427487278
4/20/17	Great White Shark	8.240855259	8.312380597
4/21/17	Great White Shark	8.243683805	8.184234774
4/22/17	Great White Shark	8.246567586	8.105609402
4/23/17	Great White Shark	8.249527491	8.078378104
4/24/17	Great White Shark	8.252584412	8.362175469
4/25/17	Great White Shark	8.25575924	8.336630088
4/26/17	Great White Shark	8.259072865	8.330381569
4/27/17	Great White Shark	8.262546179	8.326032686
4/28/17	Great White Shark	8.266200071	8.182838711
4/29/17	Great White Shark	8.269756584	7.978653729
4/30/17	Great White Shark	8.272943326	8.113127104
5/1/17	Great White Shark	8.275789542	8.402455514
5/2/17	Great White Shark	8.278324477	8.338305731
5/3/17	Great White Shark	8.280577374	8.324578845
5/4/17	Great White Shark	8.282577479	8.360539381
5/5/17	Great White Shark	8.284354035	8.237743804
5/6/17	Great White Shark	8.285936286	8.022568947
5/7/17	Great White Shark	8.287353478	8.115221973
5/8/17	Great White Shark	8.288634854	8.409607981
5/9/17	Great White Shark	8.289809658	8.405814603
5/10/17	Great White Shark	8.290907135	8.344029572
5/11/17	Great White Shark	8.29195653	8.632662441
5/12/17	Great White Shark	8.292987086	9.028338764
5/13/17	Great White Shark	8.294028048	8.416488487
5/14/17	Great White Shark	8.29510866	8.285513309
5/15/17	Great White Shark	8.296258167	8.51318517
5/16/17	Great White Shark	8.297556514	8.521981708
5/17/17	Great White Shark	8.299040683	8.476371197
5/18/17	Great White Shark	8.300675469	8.370315996
5/19/17	Great White Shark	8.302425668	8.210124405
5/20/17	Great White Shark	8.304256077	7.954372273
5/21/17	Great White Shark	8.306131492	8.181160858
5/22/17	Great White Shark	8.308016709	8.46252579
5/23/17	Great White Shark	8.309876524	8.34640487
5/24/17	Great White Shark	8.311675733	8.319717387
5/25/17	Great White Shark	8.313379133	8.272315148
5/26/17	Great White Shark	8.31495152	8.159946656
5/27/17	Great White Shark	8.316357689	8.542665987
5/28/17	Great White Shark	8.317562437	8.429454277
5/29/17	Great White Shark	8.318530561	8.830543011
5/30/17	Great White Shark	8.319226855	8.624252264
5/31/17	Great White Shark	8.319616118	8.427924724
6/1/17	Great White Shark	8.319663143	8.308938253
6/2/17	Great White Shark	8.319790882	8.140023952
6/3/17	Great White Shark	8.320423541	8.01301211
6/4/17	Great White Shark	8.321527802	8.194229305
6/5/17	Great White Shark	8.323070348	8.311398278
6/6/17	Great White Shark	8.325017861	8.216628493
6/7/17	Great White Shark	8.327337024	8.261526448
6/8/17	Great White Shark	8.329994517	8.315321775
6/9/17	Great White Shark	8.332957025	8.063062911
6/10/17	Great White Shark	8.33619123	7.898782357
6/11/17	Great White Shark	8.339663813	8.210939733
6/12/17	Great White Shark	8.343341457	8.309676896
6/13/17	Great White Shark	8.347190844	8.275885669
6/14/17	Great White Shark	8.351178657	8.180040723
6/15/17	Great White Shark	8.355271578	8.204945165
6/16/17	Great White Shark	8.35943629	8.275376375
6/17/17	Great White Shark	8.363639474	8.388677769
6/18/17	Great White Shark	8.367847813	8.370315996
6/19/17	Great White Shark	8.37194101	8.33423143
6/20/17	Great White Shark	8.375852091	8.292798858
6/21/17	Great White Shark	8.379627728	8.167068178
6/22/17	Great White Shark	8.383314592	8.108924156
6/23/17	Great White Shark	8.386959355	8.134174272
6/24/17	Great White Shark	8.390608689	8.151044946
6/25/17	Great White Shark	8.394309263	8.289037098
6/26/17	Great White Shark	8.39810775	8.61866616
6/27/17	Great White Shark	8.402050821	8.678971847
6/28/17	Great White Shark	8.406185147	8.516192691
6/29/17	Great White Shark	8.4105574	8.42463921
6/30/17	Great White Shark	8.41521425	8.307952545
7/1/17	Great White Shark	8.42020237	8.280711076
7/2/17	Great White Shark	8.42556843	8.272826004
7/3/17	Great White Shark	8.431359102	8.314097335
7/4/17	Great White Shark	8.437621057	8.312871394
7/5/17	Great White Shark	8.443348688	8.262816938
7/6/17	Great White Shark	8.447582784	8.206856428
7/7/17	Great White Shark	8.450439608	8.160232492
7/8/17	Great White Shark	8.452035423	8.118802997
7/9/17	Great White Shark	8.452486492	8.378160983
7/10/17	Great White Shark	8.451909079	10.14167734
7/11/17	Great White Shark	8.450419447	8.684231891
7/12/17	Great White Shark	8.448133859	8.371936179
7/13/17	Great White Shark	8.445168578	8.29953457
7/14/17	Great White Shark	8.441639868	8.239593454
7/15/17	Great White Shark	8.437663992	8.165363632
7/16/17	Great White Shark	8.433357212	8.316789127
7/17/17	Great White Shark	8.428835793	8.427049642
7/18/17	Great White Shark	8.424215997	8.301273485
7/19/17	Great White Shark	8.419614088	8.301521655
7/20/17	Great White Shark	8.415146328	8.385944905
7/21/17	Great White Shark	8.410928982	8.309430742
7/22/17	Great White Shark	8.406911733	8.405591015
7/23/17	Great White Shark	8.402909803	9.250041739
7/24/17	Great White Shark	8.398837765	9.682092472
7/25/17	Great White Shark	8.394610188	9.483872809
7/26/17	Great White Shark	8.390141644	9.59981159
7/27/17	Great White Shark	8.385346704	9.300181076
7/28/17	Great White Shark	8.380139939	9.210640327
7/29/17	Great White Shark	8.37443592	9.330609204
7/30/17	Great White Shark	8.368149218	9.200996857
7/31/17	Great White Shark	8.361194404	8.673855001
8/1/17	Great White Shark	8.353486049	8.570544367
8/2/17	Great White Shark	8.344938724	8.462103225
8/3/17	Great White Shark	8.335467	8.251142139
8/4/17	Great White Shark	8.324985448	8.211754397
8/5/17	Great White Shark	8.313408639	8.151333338
8/6/17	Great White Shark	8.300651144	8.219326094
8/7/17	Great White Shark	8.287754844	8.238801166
8/8/17	Great White Shark	8.2757386	8.141189793
8/9/17	Great White Shark	8.264482453	8.096208272
8/10/17	Great White Shark	8.253866448	8.13123655
8/11/17	Great White Shark	8.243770625	7.986844901
8/12/17	Great White Shark	8.234075026	7.97831097
8/13/17	Great White Shark	8.224659695	7.944492164
8/14/17	Great White Shark	8.215404674	7.990238186
8/15/17	Great White Shark	8.206190004	8.034631033
8/16/17	Great White Shark	8.196895728	7.962067309
8/17/17	Great White Shark	8.187401888	7.851271997
8/18/17	Great White Shark	8.177588527	7.808729307
8/19/17	Great White Shark	8.167335686	7.792348924
8/20/17	Great White Shark	8.156523409	8.147577736
8/21/17	Great White Shark	8.145031736	7.95927596
8/22/17	Great White Shark	8.132740712	7.930925372
8/23/17	Great White Shark	8.119530376	8.069342367
8/24/17	Great White Shark	8.105786664	7.972466016
8/25/17	Great White Shark	8.092027955	7.774015077
8/26/17	Great White Shark	8.078332969	7.734558844
8/27/17	Great White Shark	8.064780421	7.738488122
8/28/17	Great White Shark	8.051449031	7.889084407
8/29/17	Great White Shark	8.038417514	7.897668151
8/30/17	Great White Shark	8.025764588	7.913521017
8/31/17	Great White Shark	8.013568971	7.980023592
9/1/17	Great White Shark	8.001909379	7.680637428
9/2/17	Great White Shark	7.990864531	7.884576511
9/3/17	Great White Shark	7.980513143	8.001689978
9/4/17	Great White Shark	7.970933933	8.139148679
9/5/17	Great White Shark	7.962205618	8.018296139
9/6/17	Great White Shark	7.954406915	7.932362154
9/7/17	Great White Shark	7.947616543	7.933438388
9/8/17	Great White Shark	7.941913217	7.839525582
9/9/17	Great White Shark	7.936885043	7.787796878
9/10/17	Great White Shark	7.932072067	7.886081402
9/11/17	Great White Shark	7.927480914	8.005700679
9/12/17	Great White Shark	7.923118213	7.942362238
9/13/17	Great White Shark	7.918990589	7.915348169
9/14/17	Great White Shark	7.91510467	8.039802344
9/15/17	Great White Shark	7.911467082	7.909489493
9/16/17	Great White Shark	7.908084454	7.844632644
9/17/17	Great White Shark	7.904963411	7.913886715
9/18/17	Great White Shark	7.90211058	7.951207156
9/19/17	Great White Shark	7.899532589	7.967280179
9/20/17	Great White Shark	7.897236065	7.946617563
9/21/17	Great White Shark	7.895227634	8.059276223
9/22/17	Great White Shark	7.893513923	7.889459149
9/23/17	Great White Shark	7.892101559	7.62900389
9/24/17	Great White Shark	7.89099717	7.814803429
9/25/17	Great White Shark	7.890207382	8.006367568
9/26/17	Great White Shark	7.88969442	7.904703914
9/27/17	Great White Shark	7.889407014	7.921898411
9/28/17	Great White Shark	7.889331549	7.87207398
9/29/17	Great White Shark	7.88945441	7.797291274
9/30/17	Great White Shark	7.889761983	7.745002804
10/1/17	Great White Shark	7.890240653	7.777792626
10/2/17	Great White Shark	7.890876804	7.862882035
10/3/17	Great White Shark	7.891656822	7.807510042
10/4/17	Great White Shark	7.892567093	7.795646536
10/5/17	Great White Shark	7.893594	7.827639546
10/6/17	Great White Shark	7.894723931	7.792348924
10/7/17	Great White Shark	7.895943268	7.682021511
10/8/17	Great White Shark	7.897238399	7.952263309
10/9/17	Great White Shark	7.898595707	7.89469085
10/10/17	Great White Shark	7.900001579	7.839131648
10/11/17	Great White Shark	7.901442398	7.945909599
10/12/17	Great White Shark	7.902904552	7.934513464
10/13/17	Great White Shark	7.90435121	7.821643126
10/14/17	Great White Shark	7.90576733	7.694392803
10/15/17	Great White Shark	7.907171975	7.784057003
10/16/17	Great White Shark	7.908584208	7.998671361
10/17/17	Great White Shark	7.910023091	7.952615112
10/18/17	Great White Shark	7.911507687	7.874739125
10/19/17	Great White Shark	7.913057059	7.869401713
10/20/17	Great White Shark	7.91469027	7.768533301
10/21/17	Great White Shark	7.916426382	7.597897951
10/22/17	Great White Shark	7.918284457	7.936302693
10/23/17	Great White Shark	7.92028356	8.33423143
10/24/17	Great White Shark	7.922442752	8.002024818
10/25/17	Great White Shark	7.924781097	7.943072717
10/26/17	Great White Shark	7.927317656	7.901007052
10/27/17	Great White Shark	7.930071493	7.94944442
10/28/17	Great White Shark	7.933061671	7.777373603
10/29/17	Great White Shark	7.936307252	7.854769183
10/30/17	Great White Shark	7.939589476	7.961718816
10/31/17	Great White Shark	7.942687703	7.952263309
11/1/17	Great White Shark	7.945618177	7.977281987
11/2/17	Great White Shark	7.948397141	7.950854858
11/3/17	Great White Shark	7.951040839	7.756623335
11/4/17	Great White Shark	7.953565513	7.774855767
11/5/17	Great White Shark	7.955987408	7.99125393
11/6/17	Great White Shark	7.958322767	8.113127104
11/7/17	Great White Shark	7.960587833	8.137688185
11/8/17	Great White Shark	7.96279885	8.088254727
11/9/17	Great White Shark	7.96497206	8.041734711
11/10/17	Great White Shark	7.967123709	7.841492924
11/11/17	Great White Shark	7.969270038	7.82084088
11/12/17	Great White Shark	7.971427292	8.091015042
11/13/17	Great White Shark	7.973611714	8.187021067
11/14/17	Great White Shark	7.975839547	8.196987927
11/15/17	Great White Shark	7.977967684	8.081784207
11/16/17	Great White Shark	7.979848082	7.954021087
11/17/17	Great White Shark	7.981489574	7.933796875
11/18/17	Great White Shark	7.982900998	7.807510042
11/19/17	Great White Shark	7.984091187	8.350666241
11/20/17	Great White Shark	7.985068979	8.135053909
11/21/17	Great White Shark	7.985843207	8.010359589
11/22/17	Great White Shark	7.986422709	7.9490915
11/23/17	Great White Shark	7.986816318	7.779466967
11/24/17	Great White Shark	7.987032872	7.790282381
11/25/17	Great White Shark	7.987081205	7.726212651
11/26/17	Great White Shark	7.986970153	8.116118432
11/27/17	Great White Shark	7.986708552	8.154212695
11/28/17	Great White Shark	7.986305236	8.102586425
11/29/17	Great White Shark	7.985769042	8.101374671
11/30/17	Great White Shark	7.985108805	8.172164452
12/1/17	Great White Shark	7.984333361	7.972810784
12/2/17	Great White Shark	7.983710166	7.776115477
12/3/17	Great White Shark	7.983468618	8.141481041
12/4/17	Great White Shark	7.983560468	8.333510709
12/5/17	Great White Shark	7.983937463	8.132412675
12/6/17	Great White Shark	7.984551352	7.989560449
12/7/17	Great White Shark	7.985353885	7.946617563
12/8/17	Great White Shark	7.986296809	8.039479919
12/9/17	Great White Shark	7.987331873	7.857093865
12/10/17	Great White Shark	7.988410826	8.132412675
12/11/17	Great White Shark	7.989485418	8.478868077
12/12/17	Great White Shark	7.990507395	8.290041619
12/13/17	Great White Shark	7.991428509	8.096208272
12/14/17	Great White Shark	7.992200506	8.106514516
12/15/17	Great White Shark	7.992775136	7.940227765
12/16/17	Great White Shark	7.993104147	7.758333467
12/17/17	Great White Shark	7.993139289	7.92732436
12/18/17	Great White Shark	7.993129182	7.964850887
12/19/17	Great White Shark	7.993347888	7.826044014
12/20/17	Great White Shark	7.993785313	7.77317368
12/21/17	Great White Shark	7.994431364	7.758760544
12/22/17	Great White Shark	7.995275948	7.705712824
12/23/17	Great White Shark	7.996308972	7.684783944
12/24/17	Great White Shark	7.997520342	7.775275846
12/25/17	Great White Shark	7.998899966	7.692569648
12/26/17	Great White Shark	8.00043775	8.022568947
12/27/17	Great White Shark	8.002123601	8.025516386
12/28/17	Great White Shark	8.003947426	7.966933498
12/29/17	Great White Shark	8.005899132	7.872836175
12/30/17	Great White Shark	8.007968625	7.96276393
12/31/17	Great White Shark	8.010145813	7.94944442
1/1/18	Great White Shark	8.012420603	7.866338923
1/2/18	Great White Shark	8.014782901	7.945555428
1/3/18	Great White Shark	8.017222614	7.963460067
1/4/18	Great White Shark	8.019478141	7.921172722
1/5/18	Great White Shark	8.021337259	7.917900586
1/6/18	Great White Shark	8.022863938	7.865955414
1/7/18	Great White Shark	8.02412215	7.970049305
1/8/18	Great White Shark	8.025175866	7.938445551
1/9/18	Great White Shark	8.026089058	8.034955025
1/10/18	Great White Shark	8.026925697	8.099857911
1/11/18	Great White Shark	8.027749753	8.037543185
1/12/18	Great White Shark	8.028625199	8.015327309
1/13/18	Great White Shark	8.029616006	7.920446505
1/14/18	Great White Shark	8.030786145	8.107418812
1/15/18	Great White Shark	8.032199587	8.044305407
1/16/18	Great White Shark	8.033920304	8.097730574
1/17/18	Great White Shark	8.036012267	8.144679183
1/18/18	Great White Shark	8.038539447	8.15075647
1/19/18	Great White Shark	8.041565816	8.144969417
1/20/18	Great White Shark	8.044886532	8.027150107
1/21/18	Great White Shark	8.048241566	8.221478947
1/22/18	Great White Shark	8.051612107	8.158516245
1/23/18	Great White Shark	8.054979343	8.103191752
1/24/18	Great White Shark	8.058324464	8.629807336
1/25/18	Great White Shark	8.061628659	8.277411999
1/26/18	Great White Shark	8.064873116	8.13270649
1/27/18	Great White Shark	8.068039025	8.03915739
1/28/18	Great White Shark	8.071107575	8.240912542
1/29/18	Great White Shark	8.074059953	8.186464429
1/30/18	Great White Shark	8.076877351	8.184792654
1/31/18	Great White Shark	8.079540955	8.174984533
2/1/18	Great White Shark	8.082031956	8.080237416
2/2/18	Great White Shark	8.084331542	8.048149102
2/3/18	Great White Shark	8.086420903	7.963460067
2/4/18	Great White Shark	8.088281227	8.008032847
2/5/18	Great White Shark	8.089893703	8.051022208
2/6/18	Great White Shark	8.09139644	8.083328609
2/7/18	Great White Shark	8.092930839	8.113127104
2/8/18	Great White Shark	8.09448302	8.123261319
2/9/18	Great White Shark	8.096039107	8.049107721
2/10/18	Great White Shark	8.097585223	8.005033345
2/11/18	Great White Shark	8.099107488	8.069655307
2/12/18	Great White Shark	8.100592027	8.132412675
2/13/18	Great White Shark	8.102024962	8.064950892
2/14/18	Great White Shark	8.103392414	8.033658428
2/15/18	Great White Shark	8.104680507	8.163940955
2/16/18	Great White Shark	8.105875364	7.961370202
2/17/18	Great White Shark	8.106963105	7.918264686
2/18/18	Great White Shark	8.107929855	7.99530662
2/19/18	Great White Shark	8.108761736	8.098946749
2/20/18	Great White Shark	8.109444869	8.074649075
2/21/18	Great White Shark	8.109965379	8.107418812
2/22/18	Great White Shark	8.110309386	8.094378445
2/23/18	Great White Shark	8.110645248	7.984462732
2/24/18	Great White Shark	8.111149216	7.961370202
2/25/18	Great White Shark	8.111819255	7.994294986
2/26/18	Great White Shark	8.112653328	8.352318548
2/27/18	Great White Shark	8.113649399	8.23164218
2/28/18	Great White Shark	8.114805433	8.177234886
3/1/18	Great White Shark	8.116119392	8.120588712
3/2/18	Great White Shark	8.117589242	8.133000219
3/3/18	Great White Shark	8.119212945	8.371242136
3/4/18	Great White Shark	8.120988467	8.289288323
3/5/18	Great White Shark	8.122913771	8.186185994
3/6/18	Great White Shark	8.12498682	8.166784289
3/7/18	Great White Shark	8.12720558	8.144388866
3/8/18	Great White Shark	8.129568013	8.153925132
3/9/18	Great White Shark	8.132072085	8.018954683
3/10/18	Great White Shark	8.134715758	7.876258882
3/11/18	Great White Shark	8.137496997	7.977625099
3/12/18	Great White Shark	8.140393506	8.152198016
3/13/18	Great White Shark	8.143382433	8.289037098
3/14/18	Great White Shark	8.146460906	8.192847135
3/15/18	Great White Shark	8.149626051	8.142645186
3/16/18	Great White Shark	8.152874997	8.082711134
3/17/18	Great White Shark	8.156204871	7.883823215
3/18/18	Great White Shark	8.1596128	7.988542983
3/19/18	Great White Shark	8.163095912	8.177796683
3/20/18	Great White Shark	8.166651334	8.18339737
3/21/18	Great White Shark	8.170276194	8.127109185
3/22/18	Great White Shark	8.17396762	8.187021067
3/23/18	Great White Shark	8.177722739	8.037543185
3/24/18	Great White Shark	8.181538678	7.879669915
3/25/18	Great White Shark	8.185412566	8.018954683
3/26/18	Great White Shark	8.189341529	8.271804031
3/27/18	Great White Shark	8.193322695	8.387312271
3/28/18	Great White Shark	8.19715098	8.177234886
3/29/18	Great White Shark	8.200647236	8.04494705
3/30/18	Great White Shark	8.20384749	7.962067309
3/31/18	Great White Shark	8.206787772	7.865955414
4/1/18	Great White Shark	8.209504109	8.249052274
4/2/18	Great White Shark	8.212032531	8.298539545
4/3/18	Great White Shark	8.214409066	8.368925175
4/4/18	Great White Shark	8.216669742	8.444407422
4/5/18	Great White Shark	8.218850588	8.27512163
4/6/18	Great White Shark	8.220987633	8.193123722
4/7/18	Great White Shark	8.223116905	8.013674143
4/8/18	Great White Shark	8.225274433	8.082093278
4/9/18	Great White Shark	8.227496245	8.221210094
4/10/18	Great White Shark	8.22981837	8.444192299
4/11/18	Great White Shark	8.232276837	8.555451904
4/12/18	Great White Shark	8.234907674	8.445482344
4/13/18	Great White Shark	8.237746909	8.318986125
4/14/18	Great White Shark	8.24054216	8.101980732
4/15/18	Great White Shark	8.243039158	8.305731145
4/16/18	Great White Shark	8.245271103	8.490849216
4/17/18	Great White Shark	8.247271197	8.435549202
4/18/18	Great White Shark	8.249072639	8.500047033
4/19/18	Great White Shark	8.25070863	8.360305436
4/20/18	Great White Shark	8.252212371	8.279189777
4/21/18	Great White Shark	8.253617062	8.169336396
4/22/18	Great White Shark	8.254955903	8.422662708
4/23/18	Great White Shark	8.256262095	8.432506383
4/24/18	Great White Shark	8.257568839	8.408716715
4/25/18	Great White Shark	8.258909335	8.390041406
4/26/18	Great White Shark	8.260316783	8.25244609
4/27/18	Great White Shark	8.261824385	8.273591798
4/28/18	Great White Shark	8.26346534	8.263074836
4/29/18	Great White Shark	8.265272849	8.222016437
4/30/18	Great White Shark	8.267127337	8.360305436
5/1/18	Great White Shark	8.268893075	8.268731832
5/2/18	Great White Shark	8.270579034	8.240912542
5/3/18	Great White Shark	8.27219418	8.266421473
5/4/18	Great White Shark	8.273747483	8.123557835
5/5/18	Great White Shark	8.275247912	8.000684785
5/6/18	Great White Shark	8.276704436	8.177515824
5/7/18	Great White Shark	8.278126024	8.35443894
5/8/18	Great White Shark	8.279521643	8.374246182
5/9/18	Great White Shark	8.280900265	8.512381634
5/10/18	Great White Shark	8.282270856	8.349247801
5/11/18	Great White Shark	8.283642387	8.232174236
5/12/18	Great White Shark	8.285023825	7.994969523
5/13/18	Great White Shark	8.28642414	8.142645186
5/14/18	Great White Shark	8.287852301	8.533656917
5/15/18	Great White Shark	8.289317276	8.491875383
5/16/18	Great White Shark	8.290828035	8.385032288
5/17/18	Great White Shark	8.292308011	8.37609035
5/18/18	Great White Shark	8.293681056	8.164794804
5/19/18	Great White Shark	8.294956762	7.980365765
5/20/18	Great White Shark	8.296144721	8.149890544
5/21/18	Great White Shark	8.297254524	8.358431899
5/22/18	Great White Shark	8.298295765	8.388450316
5/23/18	Great White Shark	8.299278036	8.228176896
5/24/18	Great White Shark	8.300210928	8.176672772
5/25/18	Great White Shark	8.301104034	8.085486772
5/26/18	Great White Shark	8.301966947	8.1285852
5/27/18	Great White Shark	8.302809258	8.463581422
5/28/18	Great White Shark	8.303640559	8.641709066
5/29/18	Great White Shark	8.304470444	8.29304914
5/30/18	Great White Shark	8.305308503	8.207946941
5/31/18	Great White Shark	8.30616433	8.204945165
6/1/18	Great White Shark	8.307047517	8.181160858
7/1/15	Wild Turkey	6.276557575	6.350885717
7/2/15	Wild Turkey	6.277831396	6.309918278
7/3/15	Wild Turkey	6.279089685	6.295266001
7/4/15	Wild Turkey	6.280337979	6.416732283
7/5/15	Wild Turkey	6.281581818	6.383506635
7/6/15	Wild Turkey	6.28282674	6.327936784
7/7/15	Wild Turkey	6.284078285	6.289715571
7/8/15	Wild Turkey	6.285341991	6.246106765
7/9/15	Wild Turkey	6.286623397	6.369900983
7/10/15	Wild Turkey	6.287928041	6.410174882
7/11/15	Wild Turkey	6.289261463	6.161207322
7/12/15	Wild Turkey	6.290629201	6.29710932
7/13/15	Wild Turkey	6.292036794	6.335054251
7/14/15	Wild Turkey	6.293489781	6.369900983
7/15/15	Wild Turkey	6.2949937	6.177944114
7/16/15	Wild Turkey	6.296554091	6.208590026
7/17/15	Wild Turkey	6.298176493	6.238324625
7/18/15	Wild Turkey	6.29980818	6.251903883
7/19/15	Wild Turkey	6.301397765	6.280395839
7/20/15	Wild Turkey	6.302952786	6.313548046
7/21/15	Wild Turkey	6.304480782	6.349138991
7/22/15	Wild Turkey	6.305989293	6.289715571
7/23/15	Wild Turkey	6.307485858	6.226536669
7/24/15	Wild Turkey	6.308978017	6.169610732
7/25/15	Wild Turkey	6.310473308	6.226536669
7/26/15	Wild Turkey	6.311979272	6.33150185
7/27/15	Wild Turkey	6.313503448	6.424869024
7/28/15	Wild Turkey	6.315053374	6.401917197
7/29/15	Wild Turkey	6.316636591	6.315358002
7/30/15	Wild Turkey	6.318260637	6.324358962
7/31/15	Wild Turkey	6.319933052	6.278521424
8/1/15	Wild Turkey	6.321661376	6.333279628
8/2/15	Wild Turkey	6.323453147	6.385194399
8/3/15	Wild Turkey	6.325315906	6.263398263
8/4/15	Wild Turkey	6.327153287	6.386879319
8/5/15	Wild Turkey	6.328878083	6.278521424
8/6/15	Wild Turkey	6.330511565	6.350885717
8/7/15	Wild Turkey	6.332075004	6.418364936
8/8/15	Wild Turkey	6.333589673	6.167516491
8/9/15	Wild Turkey	6.335076841	6.327936784
8/10/15	Wild Turkey	6.336557782	6.329720906
8/11/15	Wild Turkey	6.338053767	6.419994928
8/12/15	Wild Turkey	6.339586067	6.196444128
8/13/15	Wild Turkey	6.341175953	6.28785856
8/14/15	Wild Turkey	6.342844698	6.238324625
8/15/15	Wild Turkey	6.344613573	6.376726948
8/16/15	Wild Turkey	6.34650385	6.216606101
8/17/15	Wild Turkey	6.348536799	6.263398263
8/18/15	Wild Turkey	6.350733693	6.398594935
8/19/15	Wild Turkey	6.353115803	6.381816017
8/20/15	Wild Turkey	6.355704401	6.300785795
8/21/15	Wild Turkey	6.358414258	6.270988432
8/22/15	Wild Turkey	6.361151008	6.222576268
8/23/15	Wild Turkey	6.363922216	6.308098442
8/24/15	Wild Turkey	6.366735447	6.246106765
8/25/15	Wild Turkey	6.369598267	6.274762021
8/26/15	Wild Turkey	6.372518241	6.429719478
8/27/15	Wild Turkey	6.375502933	6.426488457
8/28/15	Wild Turkey	6.378559909	6.34738921
8/29/15	Wild Turkey	6.381696734	6.212606096
8/30/15	Wild Turkey	6.384920974	6.69950034
8/31/15	Wild Turkey	6.388240193	6.605297921
9/1/15	Wild Turkey	6.391661957	6.265301213
9/2/15	Wild Turkey	6.395193831	6.311734809
9/3/15	Wild Turkey	6.39884338	6.342121419
9/4/15	Wild Turkey	6.402618169	6.270988432
9/5/15	Wild Turkey	6.406525764	6.272877007
9/6/15	Wild Turkey	6.410550326	6.440946541
9/7/15	Wild Turkey	6.414668749	6.568077911
9/8/15	Wild Turkey	6.418877691	6.536691598
9/9/15	Wild Turkey	6.423173814	6.523562306
9/10/15	Wild Turkey	6.427553778	6.467698726
9/11/15	Wild Turkey	6.432014242	6.28785856
9/12/15	Wild Turkey	6.436551866	6.584791392
9/13/15	Wild Turkey	6.441163311	6.586171655
9/14/15	Wild Turkey	6.445845236	6.483107351
9/15/15	Wild Turkey	6.450594302	6.510258341
9/16/15	Wild Turkey	6.455407169	6.335054251
9/17/15	Wild Turkey	6.460280497	6.439350371
9/18/15	Wild Turkey	6.465210945	6.363028104
9/19/15	Wild Turkey	6.470195175	6.368187186
9/20/15	Wild Turkey	6.475229845	6.455198563
9/21/15	Wild Turkey	6.480311617	6.502790046
9/22/15	Wild Turkey	6.485437149	6.478509642
9/23/15	Wild Turkey	6.490738222	6.480044562
9/24/15	Wild Turkey	6.496340544	6.450470422
9/25/15	Wild Turkey	6.502231671	6.345636361
9/26/15	Wild Turkey	6.508399162	6.324358962
9/27/15	Wild Turkey	6.514830573	6.520621128
9/28/15	Wild Turkey	6.52151346	6.487684018
9/29/15	Wild Turkey	6.528435381	6.478509642
9/30/15	Wild Turkey	6.535583892	6.559615237
10/1/15	Wild Turkey	6.54294655	6.352629396
10/2/15	Wild Turkey	6.550510913	6.349138991
10/3/15	Wild Turkey	6.558264536	6.368187186
10/4/15	Wild Turkey	6.566194976	6.480044562
10/5/15	Wild Turkey	6.574289792	6.535241271
10/6/15	Wild Turkey	6.582536538	6.675823222
10/7/15	Wild Turkey	6.590922773	6.618738984
10/8/15	Wild Turkey	6.599436052	6.666956792
10/9/15	Wild Turkey	6.608063933	6.814542897
10/10/15	Wild Turkey	6.61715011	6.539585956
10/11/15	Wild Turkey	6.62701614	6.708084084
10/12/15	Wild Turkey	6.637616379	6.863803391
10/13/15	Wild Turkey	6.648905182	6.733401892
10/14/15	Wild Turkey	6.660836903	6.693323668
10/15/15	Wild Turkey	6.673365898	6.65929392
10/16/15	Wild Turkey	6.68644652	6.595780514
10/17/15	Wild Turkey	6.700033126	6.418364936
10/18/15	Wild Turkey	6.714080071	6.577861358
10/19/15	Wild Turkey	6.728541708	6.65415252
10/20/15	Wild Turkey	6.743372393	6.555356892
10/21/15	Wild Turkey	6.75852648	6.584791392
10/22/15	Wild Turkey	6.773958326	6.639875834
10/23/15	Wild Turkey	6.789622284	6.617402978
10/24/15	Wild Turkey	6.805472709	6.603943825
10/25/15	Wild Turkey	6.821463957	6.626717749
10/26/15	Wild Turkey	6.837550382	6.721425701
10/27/15	Wild Turkey	6.852718034	6.701960366
10/28/15	Wild Turkey	6.866105067	6.64509097
10/29/15	Wild Turkey	6.877893998	6.56667243
10/30/15	Wild Turkey	6.888267342	6.65544035
10/31/15	Wild Turkey	6.897407614	6.489204931
11/1/15	Wild Turkey	6.905497329	6.568077911
11/2/15	Wild Turkey	6.912719004	6.840546529
11/3/15	Wild Turkey	6.919255153	6.884486652
11/4/15	Wild Turkey	6.925288292	6.966024187
11/5/15	Wild Turkey	6.931000936	7.110696123
11/6/15	Wild Turkey	6.9365756	6.922643891
11/7/15	Wild Turkey	6.9421948	6.682108597
11/8/15	Wild Turkey	6.948041052	6.820016365
11/9/15	Wild Turkey	6.95429687	7.051855623
11/10/15	Wild Turkey	6.96114477	7.122866659
11/11/15	Wild Turkey	6.968767268	6.970730078
11/12/15	Wild Turkey	6.976115081	7.138867
11/13/15	Wild Turkey	6.982055212	7.109879463
11/14/15	Wild Turkey	6.986644603	6.747586527
11/15/15	Wild Turkey	6.989940193	6.994849986
11/16/15	Wild Turkey	6.991998925	7.458186157
11/17/15	Wild Turkey	6.992877741	7.599401333
11/18/15	Wild Turkey	6.99263358	7.518064181
11/19/15	Wild Turkey	6.991323386	7.677400431
11/20/15	Wild Turkey	6.989004098	7.677863501
11/21/15	Wild Turkey	6.98573266	7.100851909
11/22/15	Wild Turkey	6.98156601	7.390181428
11/23/15	Wild Turkey	6.976561093	8.090402297
11/24/15	Wild Turkey	6.970774847	8.22389538
11/25/15	Wild Turkey	6.964264216	8.283241441
11/26/15	Wild Turkey	6.957086139	8.870803444
11/27/15	Wild Turkey	6.949297559	8.219056661
11/28/15	Wild Turkey	6.940955417	7.529943371
11/29/15	Wild Turkey	6.932816858	7.304515946
11/30/15	Wild Turkey	6.925474526	7.33171497
12/1/15	Wild Turkey	6.91873861	7.140453043
12/2/15	Wild Turkey	6.912419301	6.971668605
12/3/15	Wild Turkey	6.906326789	6.883462586
12/4/15	Wild Turkey	6.900271263	6.675823222
12/5/15	Wild Turkey	6.894062914	6.520621128
12/6/15	Wild Turkey	6.887511931	6.763884909
12/7/15	Wild Turkey	6.880428504	6.638567789
12/8/15	Wild Turkey	6.872622824	6.532334292
12/9/15	Wild Turkey	6.863905079	6.602587892
12/10/15	Wild Turkey	6.854085461	6.65544035
12/11/15	Wild Turkey	6.842974158	6.522092798
12/12/15	Wild Turkey	6.830381361	6.762729507
12/13/15	Wild Turkey	6.81611726	6.610696045
12/14/15	Wild Turkey	6.799992045	6.650279049
12/15/15	Wild Turkey	6.781815904	6.624065228
12/16/15	Wild Turkey	6.762845461	6.536691598
12/17/15	Wild Turkey	6.744453603	6.499787041
12/18/15	Wild Turkey	6.72662492	6.280395839
12/19/15	Wild Turkey	6.709344005	6.28785856
12/20/15	Wild Turkey	6.692595447	6.436150368
12/21/15	Wild Turkey	6.676363838	6.478509642
12/22/15	Wild Turkey	6.660633768	6.587550015
12/23/15	Wild Turkey	6.645389828	6.580639137
12/24/15	Wild Turkey	6.63061661	6.553933404
12/25/15	Wild Turkey	6.616298704	6.848005275
12/26/15	Wild Turkey	6.602420701	6.597145702
12/27/15	Wild Turkey	6.588967193	6.455198563
12/28/15	Wild Turkey	6.575922768	6.363028104
12/29/15	Wild Turkey	6.56327202	6.431331082
12/30/15	Wild Turkey	6.550999538	6.304448802
12/31/15	Wild Turkey	6.539089914	6.285998095
1/1/16	Wild Turkey	6.527527737	6.242223265
1/2/16	Wild Turkey	6.516292312	6.308098442
1/3/16	Wild Turkey	6.50540392	6.329720906
1/4/16	Wild Turkey	6.494908621	6.405228458
1/5/16	Wild Turkey	6.484852473	6.295266001
1/6/16	Wild Turkey	6.475281539	6.261491684
1/7/16	Wild Turkey	6.466241876	6.428105273
1/8/16	Wild Turkey	6.457779546	6.336825731
1/9/16	Wild Turkey	6.449940607	6.302618976
1/10/16	Wild Turkey	6.44277112	6.406879986
1/11/16	Wild Turkey	6.436317145	6.393590754
1/12/16	Wild Turkey	6.430624741	6.445719819
1/13/16	Wild Turkey	6.425739968	6.300785795
1/14/16	Wild Turkey	6.421708886	6.445719819
1/15/16	Wild Turkey	6.418577556	6.386879319
1/16/16	Wild Turkey	6.416392035	6.253828812
1/17/16	Wild Turkey	6.415198386	6.376726948
1/18/16	Wild Turkey	6.414599397	6.415096959
1/19/16	Wild Turkey	6.414175683	6.349138991
1/20/16	Wild Turkey	6.41394004	6.340359304
1/21/16	Wild Turkey	6.413905265	6.224558429
1/22/16	Wild Turkey	6.414084155	6.313548046
1/23/16	Wild Turkey	6.414489506	6.248042875
1/24/16	Wild Turkey	6.415134113	6.350885717
1/25/16	Wild Turkey	6.416030775	6.532334292
1/26/16	Wild Turkey	6.417192286	6.37331979
1/27/16	Wild Turkey	6.418631445	6.473890696
1/28/16	Wild Turkey	6.420361046	6.29710932
1/29/16	Wild Turkey	6.422393888	6.315358002
1/30/16	Wild Turkey	6.424742765	6.222576268
1/31/16	Wild Turkey	6.427420475	6.480044562
2/1/16	Wild Turkey	6.430439814	6.37331979
2/2/16	Wild Turkey	6.433813578	6.459904454
2/3/16	Wild Turkey	6.437554564	6.516193076
2/4/16	Wild Turkey	6.441509262	6.431331082
2/5/16	Wild Turkey	6.445523916	6.311734809
2/6/16	Wild Turkey	6.449610954	6.293419279
2/7/16	Wild Turkey	6.453782805	6.340359304
2/8/16	Wild Turkey	6.458051896	6.349138991
2/9/16	Wild Turkey	6.462430658	6.489204931
2/10/16	Wild Turkey	6.466931517	6.464588304
2/11/16	Wild Turkey	6.471566902	6.429719478
2/12/16	Wild Turkey	6.476349242	6.342121419
2/13/16	Wild Turkey	6.481290965	6.361302478
2/14/16	Wild Turkey	6.4864045	6.591673732
2/15/16	Wild Turkey	6.491702274	6.429719478
2/16/16	Wild Turkey	6.497196716	6.646390515
2/17/16	Wild Turkey	6.502900256	6.498282149
2/18/16	Wild Turkey	6.50882532	6.642486801
2/19/16	Wild Turkey	6.514984338	6.679599186
2/20/16	Wild Turkey	6.521352908	6.450470422
2/21/16	Wild Turkey	6.527893663	6.552507887
2/22/16	Wild Turkey	6.534599581	6.539585956
2/23/16	Wild Turkey	6.541463639	6.651571874
2/24/16	Wild Turkey	6.548478815	6.495265556
2/25/16	Wild Turkey	6.555638085	6.532334292
2/26/16	Wild Turkey	6.562934429	6.470799504
2/27/16	Wild Turkey	6.570360823	6.37502482
2/28/16	Wild Turkey	6.577910245	6.519147288
2/29/16	Wild Turkey	6.585575673	6.591673732
3/1/16	Wild Turkey	6.593350084	6.628041376
3/2/16	Wild Turkey	6.601226456	6.501289671
3/3/16	Wild Turkey	6.609197767	6.575075841
3/4/16	Wild Turkey	6.617256994	6.542471961
3/5/16	Wild Turkey	6.625397114	6.475432717
3/6/16	Wild Turkey	6.633611106	6.501289671
3/7/16	Wild Turkey	6.641891946	6.692083743
3/8/16	Wild Turkey	6.65016697	7.242082359
3/9/16	Wild Turkey	6.658376057	6.66057515
3/10/16	Wild Turkey	6.66653101	6.56526497
3/11/16	Wild Turkey	6.674643629	6.647688374
3/12/16	Wild Turkey	6.682725713	6.490723535
3/13/16	Wild Turkey	6.690789063	6.626717749
3/14/16	Wild Turkey	6.69884548	6.693323668
3/15/16	Wild Turkey	6.706906763	6.563855527
3/16/16	Wild Turkey	6.714984714	6.588926478
3/17/16	Wild Turkey	6.723091133	6.517671273
3/18/16	Wild Turkey	6.731237819	6.73459166
3/19/16	Wild Turkey	6.739436574	6.69950034
3/20/16	Wild Turkey	6.747699198	6.759255271
3/21/16	Wild Turkey	6.75603749	6.831953566
3/22/16	Wild Turkey	6.764463252	6.777646594
3/23/16	Wild Turkey	6.772988284	6.675823222
3/24/16	Wild Turkey	6.781245958	6.732210706
3/25/16	Wild Turkey	6.788891392	6.70073111
3/26/16	Wild Turkey	6.795969011	6.816735881
3/27/16	Wild Turkey	6.802523239	6.881411304
3/28/16	Wild Turkey	6.8085985	6.949856455
3/29/16	Wild Turkey	6.814239217	6.833031733
3/30/16	Wild Turkey	6.819489814	6.81014245
3/31/16	Wild Turkey	6.824394715	6.864847778
4/1/16	Wild Turkey	6.828998343	6.843749949
4/2/16	Wild Turkey	6.833345123	6.926577033
4/3/16	Wild Turkey	6.837479479	6.9902565
4/4/16	Wild Turkey	6.841445833	6.964135612
4/5/16	Wild Turkey	6.84528861	6.820016365
4/6/16	Wild Turkey	6.849052233	7.011213987
4/7/16	Wild Turkey	6.852781127	6.942156706
4/8/16	Wild Turkey	6.856519715	6.981934677
4/9/16	Wild Turkey	6.860312421	6.946975992
4/10/16	Wild Turkey	6.863864453	6.991176887
4/11/16	Wild Turkey	6.866855982	7.063903961
4/12/16	Wild Turkey	6.869293875	7.013915475
4/13/16	Wild Turkey	6.871185002	6.983789965
4/14/16	Wild Turkey	6.872536228	6.877296071
4/15/16	Wild Turkey	6.873354422	7.014814351
4/16/16	Wild Turkey	6.873646451	6.946013991
4/17/16	Wild Turkey	6.873419183	7.085064294
4/18/16	Wild Turkey	6.872679486	7.209340257
4/19/16	Wild Turkey	6.871434227	7.030857476
4/20/16	Wild Turkey	6.869690275	6.993015123
4/21/16	Wild Turkey	6.867454496	6.993015123
4/22/16	Wild Turkey	6.864733759	6.958448393
4/23/16	Wild Turkey	6.86153493	6.945051064
4/24/16	Wild Turkey	6.857864878	7.060476366
4/25/16	Wild Turkey	6.853730471	7.148345744
4/26/16	Wild Turkey	6.849138576	7.05012252
4/27/16	Wild Turkey	6.844275387	6.930494766
4/28/16	Wild Turkey	6.839298137	6.96979067
4/29/16	Wild Turkey	6.834170254	7.027314514
4/30/16	Wild Turkey	6.828855163	6.855408799
5/1/16	Wild Turkey	6.823316291	7.090076836
5/2/16	Wild Turkey	6.817517064	7.044032897
5/3/16	Wild Turkey	6.811420909	6.931471806
5/4/16	Wild Turkey	6.804991252	6.88550967
5/5/16	Wild Turkey	6.798191519	6.871091295
5/6/16	Wild Turkey	6.790985137	6.775366091
5/7/16	Wild Turkey	6.783335531	6.81014245
5/8/16	Wild Turkey	6.77520613	6.809039306
5/9/16	Wild Turkey	6.766560358	6.822197391
5/10/16	Wild Turkey	6.757361642	6.769641977
5/11/16	Wild Turkey	6.747573409	6.748759547
5/12/16	Wild Turkey	6.737159084	6.760414691
5/13/16	Wild Turkey	6.726082096	6.597145702
5/14/16	Wild Turkey	6.714804115	6.583409222
5/15/16	Wild Turkey	6.703786591	6.711740395
5/16/16	Wild Turkey	6.692992611	6.7310181
5/17/16	Wild Turkey	6.682385267	6.679599186
5/18/16	Wild Turkey	6.671927645	6.678342115
5/19/16	Wild Turkey	6.661582836	6.646390515
5/20/16	Wild Turkey	6.651313928	6.675823222
5/21/16	Wild Turkey	6.64108401	6.548219103
5/22/16	Wild Turkey	6.630856172	6.685860947
5/23/16	Wild Turkey	6.620593502	6.749931194
5/24/16	Wild Turkey	6.610259089	6.621405652
5/25/16	Wild Turkey	6.599816023	6.475432717
5/26/16	Wild Turkey	6.589227392	6.568077911
5/27/16	Wild Turkey	6.578456285	6.556778356
5/28/16	Wild Turkey	6.567465792	6.490723535
5/29/16	Wild Turkey	6.556219001	6.513230111
5/30/16	Wild Turkey	6.544976222	6.573680167
5/31/16	Wild Turkey	6.534017499	6.561030666
6/1/16	Wild Turkey	6.523335527	6.568077911
6/2/16	Wild Turkey	6.512922999	6.49375384
6/3/16	Wild Turkey	6.502772607	6.423246964
6/4/16	Wild Turkey	6.492877044	6.405228458
6/5/16	Wild Turkey	6.483229004	6.525029658
6/6/16	Wild Turkey	6.47382118	6.520621128
6/7/16	Wild Turkey	6.464646265	6.390240667
6/8/16	Wild Turkey	6.455696952	6.352629396
6/9/16	Wild Turkey	6.446965934	6.318968114
6/10/16	Wild Turkey	6.438445904	6.313548046
6/11/16	Wild Turkey	6.430129556	6.228511004
6/12/16	Wild Turkey	6.422009582	6.385194399
6/13/16	Wild Turkey	6.414078676	6.298949247
6/14/16	Wild Turkey	6.406329531	6.204557763
6/15/16	Wild Turkey	6.398754839	6.315358002
6/16/16	Wild Turkey	6.391318987	6.29710932
6/17/16	Wild Turkey	6.383999977	6.270988432
6/18/16	Wild Turkey	6.376810928	6.204557763
6/19/16	Wild Turkey	6.369764958	6.357842267
6/20/16	Wild Turkey	6.362875186	6.261491684
6/21/16	Wild Turkey	6.35615473	6.391917113
6/22/16	Wild Turkey	6.34961671	6.272877007
6/23/16	Wild Turkey	6.343274243	6.29156914
6/24/16	Wild Turkey	6.337140449	6.23636959
6/25/16	Wild Turkey	6.331228446	6.267200549
6/26/16	Wild Turkey	6.325551353	6.285998095
6/27/16	Wild Turkey	6.320122288	6.527957918
6/28/16	Wild Turkey	6.31495437	6.278521424
6/29/16	Wild Turkey	6.310060718	6.267200549
6/30/16	Wild Turkey	6.30545445	6.306275287
7/1/16	Wild Turkey	6.301148686	6.152732695
7/2/16	Wild Turkey	6.297156543	6.23636959
7/3/16	Wild Turkey	6.293395324	6.37502482
7/4/16	Wild Turkey	6.289775378	6.536691598
7/5/16	Wild Turkey	6.286299394	6.234410726
7/6/16	Wild Turkey	6.282970058	6.194405391
7/7/16	Wild Turkey	6.27979006	6.304448802
7/8/16	Wild Turkey	6.276762086	6.17586727
7/9/16	Wild Turkey	6.273888825	6.249975242
7/10/16	Wild Turkey	6.271172964	6.257667588
7/11/16	Wild Turkey	6.268617192	6.342121419
7/12/16	Wild Turkey	6.266224197	6.274762021
7/13/16	Wild Turkey	6.263996666	6.139884552
7/14/16	Wild Turkey	6.261937287	6.182084907
7/15/16	Wild Turkey	6.260048748	6.198478716
7/16/16	Wild Turkey	6.258333737	6.32256524
7/17/16	Wild Turkey	6.256794942	6.315358002
7/18/16	Wild Turkey	6.255435051	6.28785856
7/19/16	Wild Turkey	6.254256752	6.285998095
7/20/16	Wild Turkey	6.253292167	6.137727054
7/21/16	Wild Turkey	6.252563868	6.079933195
7/22/16	Wild Turkey	6.252060214	6.186208624
7/23/16	Wild Turkey	6.251769563	6.165417854
7/24/16	Wild Turkey	6.251680276	6.206575927
7/25/16	Wild Turkey	6.25178071	6.167516491
7/26/16	Wild Turkey	6.252059227	6.202535517
7/27/16	Wild Turkey	6.252504184	6.251903883
7/28/16	Wild Turkey	6.25310394	6.238324625
7/29/16	Wild Turkey	6.253846857	6.196444128
7/30/16	Wild Turkey	6.254721291	6.216606101
7/31/16	Wild Turkey	6.255715603	6.395261598
8/1/16	Wild Turkey	6.256818152	6.313548046
8/2/16	Wild Turkey	6.258017297	6.180016654
8/3/16	Wild Turkey	6.259301398	6.150602768
8/4/16	Wild Turkey	6.260658813	6.204557763
8/5/16	Wild Turkey	6.262075914	6.159095388
8/6/16	Wild Turkey	6.263553951	6.169610732
8/7/16	Wild Turkey	6.265103599	6.284134161
8/8/16	Wild Turkey	6.266735536	6.318968114
8/9/16	Wild Turkey	6.268460436	6.248042875
8/10/16	Wild Turkey	6.270288977	6.212606096
8/11/16	Wild Turkey	6.272231833	6.208590026
8/12/16	Wild Turkey	6.274299682	6.253828812
8/13/16	Wild Turkey	6.276503198	6.126869184
8/14/16	Wild Turkey	6.278853059	6.226536669
8/15/16	Wild Turkey	6.281359939	6.263398263
8/16/16	Wild Turkey	6.284034516	6.298949247
8/17/16	Wild Turkey	6.286887464	6.230481448
8/18/16	Wild Turkey	6.289929461	6.177944114
8/19/16	Wild Turkey	6.293171183	6.135564891
8/20/16	Wild Turkey	6.296623304	6.234410726
8/21/16	Wild Turkey	6.300296502	6.280395839
8/22/16	Wild Turkey	6.304113179	6.359573869
8/23/16	Wild Turkey	6.30799082	6.23636959
8/24/16	Wild Turkey	6.31193272	6.248042875
8/25/16	Wild Turkey	6.315942177	6.442540166
8/26/16	Wild Turkey	6.320022485	6.196444128
8/27/16	Wild Turkey	6.324176943	6.311734809
8/28/16	Wild Turkey	6.328408846	6.393590754
8/29/16	Wild Turkey	6.33272149	6.329720906
8/30/16	Wild Turkey	6.337118172	6.356107661
8/31/16	Wild Turkey	6.341602188	6.400257445
9/1/16	Wild Turkey	6.346176836	6.629363253
9/2/16	Wild Turkey	6.35084541	6.349138991
9/3/16	Wild Turkey	6.355611207	6.234410726
9/4/16	Wild Turkey	6.360477525	6.401917197
9/5/16	Wild Turkey	6.365447658	6.495265556
9/6/16	Wild Turkey	6.370524905	6.270988432
9/7/16	Wild Turkey	6.37571256	6.304448802
9/8/16	Wild Turkey	6.380926127	6.423246964
9/9/16	Wild Turkey	6.386082858	6.369900983
9/10/16	Wild Turkey	6.391188674	6.317164687
9/11/16	Wild Turkey	6.396249496	6.499787041
9/12/16	Wild Turkey	6.401271244	6.350885717
9/13/16	Wild Turkey	6.406259839	6.434546519
9/14/16	Wild Turkey	6.4112212	6.388561406
9/15/16	Wild Turkey	6.41616125	6.289715571
9/16/16	Wild Turkey	6.421085908	6.378426184
9/17/16	Wild Turkey	6.426001095	6.338594078
9/18/16	Wild Turkey	6.430912731	6.464588304
9/19/16	Wild Turkey	6.435826738	6.436150368
9/20/16	Wild Turkey	6.440749036	6.376726948
9/21/16	Wild Turkey	6.445685545	6.419994928
9/22/16	Wild Turkey	6.450642185	6.401917197
9/23/16	Wild Turkey	6.455624879	6.54534966
9/24/16	Wild Turkey	6.460639545	6.326149473
9/25/16	Wild Turkey	6.465857626	6.447305863
9/26/16	Wild Turkey	6.471430911	6.575075841
9/27/16	Wild Turkey	6.477335842	6.436150368
9/28/16	Wild Turkey	6.483548862	6.536691598
9/29/16	Wild Turkey	6.490046412	6.464588304
9/30/16	Wild Turkey	6.496804935	6.411818268
10/1/16	Wild Turkey	6.503800873	6.416732283
10/2/16	Wild Turkey	6.511010669	6.610696045
10/3/16	Wild Turkey	6.518410764	6.651571874
10/4/16	Wild Turkey	6.525977602	6.532334292
10/5/16	Wild Turkey	6.533687623	6.575075841
10/6/16	Wild Turkey	6.541517271	6.647688374
10/7/16	Wild Turkey	6.549442988	6.66057515
10/8/16	Wild Turkey	6.557441216	6.478509642
10/9/16	Wild Turkey	6.565488397	6.755768922
10/10/16	Wild Turkey	6.573560973	6.748759547
10/11/16	Wild Turkey	6.582002235	6.64509097
10/12/16	Wild Turkey	6.591139795	6.487684018
10/13/16	Wild Turkey	6.600926576	6.444131257
10/14/16	Wild Turkey	6.611315502	6.390240667
10/15/16	Wild Turkey	6.622259496	6.396929655
10/16/16	Wild Turkey	6.633711483	6.670766321
10/17/16	Wild Turkey	6.645624386	6.543911846
10/18/16	Wild Turkey	6.657951129	6.543911846
10/19/16	Wild Turkey	6.670644637	6.52649486
10/20/16	Wild Turkey	6.683657832	6.580639137
10/21/16	Wild Turkey	6.696943638	6.501289671
10/22/16	Wild Turkey	6.71045498	6.576469569
10/23/16	Wild Turkey	6.724144781	6.552507887
10/24/16	Wild Turkey	6.737965964	6.625392368
10/25/16	Wild Turkey	6.751871455	6.548219103
10/26/16	Wild Turkey	6.765814176	6.586171655
10/27/16	Wild Turkey	6.779747051	6.56948142
10/28/16	Wild Turkey	6.792722561	6.543911846
10/29/16	Wild Turkey	6.803947813	6.54534966
10/30/16	Wild Turkey	6.813607676	6.539585956
10/31/16	Wild Turkey	6.821887013	6.502790046
11/1/16	Wild Turkey	6.828970692	6.744059186
11/2/16	Wild Turkey	6.835043579	6.749931194
11/3/16	Wild Turkey	6.840290539	6.842683282
11/4/16	Wild Turkey	6.844896438	6.74051936
11/5/16	Wild Turkey	6.849046144	6.66057515
11/6/16	Wild Turkey	6.852924521	6.769641977
11/7/16	Wild Turkey	6.856716437	7.033506484
11/8/16	Wild Turkey	6.860606756	6.977281342
11/9/16	Wild Turkey	6.864780345	6.793466133
11/10/16	Wild Turkey	6.869422071	6.855408799
11/11/16	Wild Turkey	6.874716799	6.742880636
11/12/16	Wild Turkey	6.880849395	6.763884909
11/13/16	Wild Turkey	6.886990766	6.825460036
11/14/16	Wild Turkey	6.892199671	7.104965448
11/15/16	Wild Turkey	6.896492756	7.333023014
11/16/16	Wild Turkey	6.899886665	7.356279877
11/17/16	Wild Turkey	6.902398044	7.363913501
11/18/16	Wild Turkey	6.904043539	7.387090236
11/19/16	Wild Turkey	6.904839795	6.983789965
11/20/16	Wild Turkey	6.904803457	7.268920128
11/21/16	Wild Turkey	6.903951172	7.747164967
11/22/16	Wild Turkey	6.902299583	7.932362154
11/23/16	Wild Turkey	6.899865338	8.184234774
11/24/16	Wild Turkey	6.89666508	8.726156679
11/25/16	Wild Turkey	6.892715457	8.147288259
11/26/16	Wild Turkey	6.888033112	7.356918242
11/27/16	Wild Turkey	6.882634692	7.201916318
11/28/16	Wild Turkey	6.876536841	7.303843225
11/29/16	Wild Turkey	6.869756206	7.03966035
11/30/16	Wild Turkey	6.863101687	6.954638865
12/1/16	Wild Turkey	6.857245132	6.91671502
12/2/16	Wild Turkey	6.85199761	7.25981961
12/3/16	Wild Turkey	6.847170189	6.752270376
12/4/16	Wild Turkey	6.842573939	6.727431725
12/5/16	Wild Turkey	6.838019929	6.720220155
12/6/16	Wild Turkey	6.833319226	6.573680167
12/7/16	Wild Turkey	6.8282829	6.610696045
12/8/16	Wild Turkey	6.822722019	6.630683386
12/9/16	Wild Turkey	6.816447652	6.630683386
12/10/16	Wild Turkey	6.809270868	6.487684018
12/11/16	Wild Turkey	6.801002735	6.610696045
12/12/16	Wild Turkey	6.791454322	6.548219103
12/13/16	Wild Turkey	6.780436698	6.533788838
12/14/16	Wild Turkey	6.767760932	6.416732283
12/15/16	Wild Turkey	6.753238091	6.434546519
12/16/16	Wild Turkey	6.737866099	6.378426184
12/17/16	Wild Turkey	6.722774772	6.472346295
12/18/16	Wild Turkey	6.707973025	6.563855527
12/19/16	Wild Turkey	6.693469774	6.56948142
12/20/16	Wild Turkey	6.679273933	6.633318433
12/21/16	Wild Turkey	6.665394416	6.470799504
12/22/16	Wild Turkey	6.651840138	6.450470422
12/23/16	Wild Turkey	6.638620014	6.487684018
12/24/16	Wild Turkey	6.625742958	6.673297968
12/25/16	Wild Turkey	6.613217885	6.831953566
12/26/16	Wild Turkey	6.601053709	6.703188113
12/27/16	Wild Turkey	6.589259346	6.543911846
12/28/16	Wild Turkey	6.57784371	6.481577129
12/29/16	Wild Turkey	6.566815714	6.470799504
12/30/16	Wild Turkey	6.556184275	6.487684018
12/31/16	Wild Turkey	6.545958307	6.390240667
1/1/17	Wild Turkey	6.536146724	6.502790046
1/2/17	Wild Turkey	6.526708011	6.440946541
1/3/17	Wild Turkey	6.517605475	6.504288174
1/4/17	Wild Turkey	6.508855265	6.383506635
1/5/17	Wild Turkey	6.500473527	6.421622268
1/6/17	Wild Turkey	6.492476412	6.338594078
1/7/17	Wild Turkey	6.484880065	6.411818268
1/8/17	Wild Turkey	6.477700636	6.448889394
1/9/17	Wild Turkey	6.470954272	6.391917113
1/10/17	Wild Turkey	6.464657121	6.386879319
1/11/17	Wild Turkey	6.458825331	6.426488457
1/12/17	Wild Turkey	6.453475051	6.391917113
1/13/17	Wild Turkey	6.448622428	6.390240667
1/14/17	Wild Turkey	6.44428361	6.324358962
1/15/17	Wild Turkey	6.440474745	6.529418838
1/16/17	Wild Turkey	6.437211981	6.317164687
1/17/17	Wild Turkey	6.434511467	6.49375384
1/18/17	Wild Turkey	6.432389349	6.383506635
1/19/17	Wild Turkey	6.430801237	6.338594078
1/20/17	Wild Turkey	6.429680632	6.349138991
1/21/17	Wild Turkey	6.42901052	6.249975242
1/22/17	Wild Turkey	6.428773888	6.333279628
1/23/17	Wild Turkey	6.428953725	6.391917113
1/24/17	Wild Turkey	6.429533016	6.43775165
1/25/17	Wild Turkey	6.43049475	6.352629396
1/26/17	Wild Turkey	6.431821914	6.455198563
1/27/17	Wild Turkey	6.433497494	6.308098442
1/28/17	Wild Turkey	6.435504479	6.259581464
1/29/17	Wild Turkey	6.437825854	6.495265556
1/30/17	Wild Turkey	6.440444608	6.456769656
1/31/17	Wild Turkey	6.443343728	6.371611847
2/1/17	Wild Turkey	6.446506201	6.329720906
2/2/17	Wild Turkey	6.449915013	6.516193076
2/3/17	Wild Turkey	6.453553153	6.380122537
2/4/17	Wild Turkey	6.457403608	6.156978986
2/5/17	Wild Turkey	6.461433228	6.327936784
2/6/17	Wild Turkey	6.46563295	6.349138991
2/7/17	Wild Turkey	6.470021891	6.421622268
2/8/17	Wild Turkey	6.474619169	6.467698726
2/9/17	Wild Turkey	6.4794439	6.447305863
2/10/17	Wild Turkey	6.4845152	6.354370041
2/11/17	Wild Turkey	6.489852187	6.194405391
2/12/17	Wild Turkey	6.495473978	6.381816017
2/13/17	Wild Turkey	6.50139969	6.406879986
2/14/17	Wild Turkey	6.507648439	6.33150185
2/15/17	Wild Turkey	6.514239343	6.450470422
2/16/17	Wild Turkey	6.521191517	6.368187186
2/17/17	Wild Turkey	6.52852408	6.517671273
2/18/17	Wild Turkey	6.536256148	6.415096959
2/19/17	Wild Turkey	6.544406838	6.520621128
2/20/17	Wild Turkey	6.552995266	6.480044562
2/21/17	Wild Turkey	6.561821832	6.487684018
2/22/17	Wild Turkey	6.570686041	6.453624999
2/23/17	Wild Turkey	6.579605668	6.476972363
2/24/17	Wild Turkey	6.588598491	6.639875834
2/25/17	Wild Turkey	6.597682286	6.49677499
2/26/17	Wild Turkey	6.60687483	6.56948142
2/27/17	Wild Turkey	6.616193899	6.495265556
2/28/17	Wild Turkey	6.62565727	6.542471961
3/1/17	Wild Turkey	6.63528272	6.556778356
3/2/17	Wild Turkey	6.645088024	6.71417053
3/3/17	Wild Turkey	6.655090961	7.134093721
3/4/17	Wild Turkey	6.665309305	6.989335266
3/5/17	Wild Turkey	6.675760835	6.910750788
3/6/17	Wild Turkey	6.686463325	6.80461452
3/7/17	Wild Turkey	6.697434554	6.747586527
3/8/17	Wild Turkey	6.708692297	6.64509097
3/9/17	Wild Turkey	6.720254332	6.634633358
3/10/17	Wild Turkey	6.731852898	6.54534966
3/11/17	Wild Turkey	6.743218234	6.652863029
3/12/17	Wild Turkey	6.75436511	6.777646594
3/13/17	Wild Turkey	6.765308295	6.733401892
3/14/17	Wild Turkey	6.776062562	6.688354714
3/15/17	Wild Turkey	6.786642679	6.690842277
3/16/17	Wild Turkey	6.797063418	6.59441346
3/17/17	Wild Turkey	6.80733955	6.625392368
3/18/17	Wild Turkey	6.817485844	6.69950034
3/19/17	Wild Turkey	6.827517071	6.932447892
3/20/17	Wild Turkey	6.837448002	6.955592608
3/21/17	Wild Turkey	6.847293408	6.869014451
3/22/17	Wild Turkey	6.857068058	6.827629235
3/23/17	Wild Turkey	6.866786723	6.72982407
3/24/17	Wild Turkey	6.876464174	6.838405201
3/25/17	Wild Turkey	6.886115182	6.863803391
3/26/17	Wild Turkey	6.895754516	7.031741259
3/27/17	Wild Turkey	6.905012134	6.996681488
3/28/17	Wild Turkey	6.913535005	7.029972912
3/29/17	Wild Turkey	6.92136342	7.146772179
3/30/17	Wild Turkey	6.928537668	7.074963198
3/31/17	Wild Turkey	6.93509804	7.009408933
4/1/17	Wild Turkey	6.941084826	6.958448393
4/2/17	Wild Turkey	6.946538316	7.116394144
4/3/17	Wild Turkey	6.951498799	7.138073034
4/4/17	Wild Turkey	6.956006567	7.089243155
4/5/17	Wild Turkey	6.960101909	7.048386409
4/6/17	Wild Turkey	6.963825115	7.001245622
4/7/17	Wild Turkey	6.967216476	6.957497371
4/8/17	Wild Turkey	6.970316282	7.045776577
4/9/17	Wild Turkey	6.973164822	7.10824414
4/10/17	Wild Turkey	6.975802386	7.135687347
4/11/17	Wild Turkey	6.978269266	7.036148494
4/12/17	Wild Turkey	6.980605751	7.073269717
4/13/17	Wild Turkey	6.982671719	7.06646697
4/14/17	Wild Turkey	6.984290808	7.088408779
4/15/17	Wild Turkey	6.985448941	7.182352112
4/16/17	Wild Turkey	6.986132041	7.339537695
4/17/17	Wild Turkey	6.986326035	7.294377299
4/18/17	Wild Turkey	6.986016845	7.198931241
4/19/17	Wild Turkey	6.985190397	7.113142109
4/20/17	Wild Turkey	6.983832614	7.142036575
4/21/17	Wild Turkey	6.981929421	7.032624261
4/22/17	Wild Turkey	6.979466742	7.064759028
4/23/17	Wild Turkey	6.976430501	7.172424577
4/24/17	Wild Turkey	6.972806623	7.17395832
4/25/17	Wild Turkey	6.968581032	7.164720379
4/26/17	Wild Turkey	6.963739652	7.055312843
4/27/17	Wild Turkey	6.958268408	7.0800265
4/28/17	Wild Turkey	6.952153223	7.058758153
4/29/17	Wild Turkey	6.945712864	7.113142109
4/30/17	Wild Turkey	6.939249021	7.17472431
5/1/17	Wild Turkey	6.932722003	7.186144305
5/2/17	Wild Turkey	6.926092121	7.03438793
5/3/17	Wild Turkey	6.919319685	6.97354302
5/4/17	Wild Turkey	6.912365004	6.936342736
5/5/17	Wild Turkey	6.905188389	6.898714534
5/6/17	Wild Turkey	6.89775015	6.898714534
5/7/17	Wild Turkey	6.890010597	6.970730078
5/8/17	Wild Turkey	6.881930039	7.003974137
5/9/17	Wild Turkey	6.873468788	6.886531643
5/10/17	Wild Turkey	6.864587153	6.908754779
5/11/17	Wild Turkey	6.855245445	6.876264612
5/12/17	Wild Turkey	6.845403973	6.823286122
5/13/17	Wild Turkey	6.835023047	6.74051936
5/14/17	Wild Turkey	6.824062977	6.869014451
5/15/17	Wild Turkey	6.812484074	6.918695219
5/16/17	Wild Turkey	6.800703147	6.703188113
5/17/17	Wild Turkey	6.789149477	6.762729507
5/18/17	Wild Turkey	6.777802084	6.727431725
5/19/17	Wild Turkey	6.766639987	6.6147256
5/20/17	Wild Turkey	6.755642206	6.723832441
5/21/17	Wild Turkey	6.74478776	6.717804695
5/22/17	Wild Turkey	6.734055669	6.803505258
5/23/17	Wild Turkey	6.723424953	6.6147256
5/24/17	Wild Turkey	6.71287463	6.64118217
5/25/17	Wild Turkey	6.702383721	6.617402978
5/26/17	Wild Turkey	6.691931244	6.530877628
5/27/17	Wild Turkey	6.68149622	6.584791392
5/28/17	Wild Turkey	6.671057667	6.726233402
5/29/17	Wild Turkey	6.660594606	6.684611728
5/30/17	Wild Turkey	6.650086055	6.663132696
5/31/17	Wild Turkey	6.639511035	7.062191632
6/1/17	Wild Turkey	6.628848564	6.519147288
6/2/17	Wild Turkey	6.618266004	6.530877628
6/3/17	Wild Turkey	6.607942785	6.656726524
6/4/17	Wild Turkey	6.597876034	6.6147256
6/5/17	Wild Turkey	6.588062876	6.682108597
6/6/17	Wild Turkey	6.578500437	6.455198563
6/7/17	Wild Turkey	6.569185844	6.34738921
6/8/17	Wild Turkey	6.560116222	6.436150368
6/9/17	Wild Turkey	6.551288696	6.440946541
6/10/17	Wild Turkey	6.542700394	6.408528791
6/11/17	Wild Turkey	6.53434844	6.43775165
6/12/17	Wild Turkey	6.52622996	6.448889394
6/13/17	Wild Turkey	6.518342081	6.406879986
6/14/17	Wild Turkey	6.510681928	6.416732283
6/15/17	Wild Turkey	6.503246628	6.376726948
6/16/17	Wild Turkey	6.496033305	6.415096959
6/17/17	Wild Turkey	6.489039086	6.424869024
6/18/17	Wild Turkey	6.482261098	6.542471961
6/19/17	Wild Turkey	6.47561605	6.516193076
6/20/17	Wild Turkey	6.469033412	6.381816017
6/21/17	Wild Turkey	6.462529441	6.33150185
6/22/17	Wild Turkey	6.456120396	6.386879319
6/23/17	Wild Turkey	6.449822536	6.265301213
6/24/17	Wild Turkey	6.443652119	6.37502482
6/25/17	Wild Turkey	6.437625403	6.513230111
6/26/17	Wild Turkey	6.431758648	6.403574198
6/27/17	Wild Turkey	6.426068112	6.345636361
6/28/17	Wild Turkey	6.420570053	6.313548046
6/29/17	Wild Turkey	6.41528073	6.364750757
6/30/17	Wild Turkey	6.410216402	6.208590026
7/1/17	Wild Turkey	6.405393327	6.267200549
7/2/17	Wild Turkey	6.400827764	6.542471961
7/3/17	Wild Turkey	6.396535971	6.447305863
7/4/17	Wild Turkey	6.392534208	6.464588304
7/5/17	Wild Turkey	6.388673869	6.416732283
7/6/17	Wild Turkey	6.384802438	6.369900983
7/7/17	Wild Turkey	6.380930302	6.393590754
7/8/17	Wild Turkey	6.377067849	6.340359304
7/9/17	Wild Turkey	6.373225467	6.481577129
7/10/17	Wild Turkey	6.369413544	6.499787041
7/11/17	Wild Turkey	6.365642468	6.391917113
7/12/17	Wild Turkey	6.361922626	6.463029457
7/13/17	Wild Turkey	6.358264406	6.320768294
7/14/17	Wild Turkey	6.354678196	6.327936784
7/15/17	Wild Turkey	6.351174385	6.356107661
7/16/17	Wild Turkey	6.347763359	6.448889394
7/17/17	Wild Turkey	6.344455507	6.311734809
7/18/17	Wild Turkey	6.341261217	6.293419279
7/19/17	Wild Turkey	6.338190875	6.253828812
7/20/17	Wild Turkey	6.335254871	6.173786104
7/21/17	Wild Turkey	6.332463593	6.249975242
7/22/17	Wild Turkey	6.329792069	6.265301213
7/23/17	Wild Turkey	6.327202983	6.357842267
7/24/17	Wild Turkey	6.324688197	6.304448802
7/25/17	Wild Turkey	6.322239576	6.357842267
7/26/17	Wild Turkey	6.319848983	6.418364936
7/27/17	Wild Turkey	6.317508282	6.272877007
7/28/17	Wild Turkey	6.315209337	6.263398263
7/29/17	Wild Turkey	6.312944011	6.251903883
7/30/17	Wild Turkey	6.310704168	6.274762021
7/31/17	Wild Turkey	6.308481672	6.342121419
8/1/17	Wild Turkey	6.306268386	6.364750757
8/2/17	Wild Turkey	6.304056175	6.429719478
8/3/17	Wild Turkey	6.301836902	6.276643489
8/4/17	Wild Turkey	6.299602431	6.318968114
8/5/17	Wild Turkey	6.297344625	6.371611847
8/6/17	Wild Turkey	6.295055348	6.333279628
8/7/17	Wild Turkey	6.292839474	6.37331979
8/8/17	Wild Turkey	6.290801996	6.329720906
8/9/17	Wild Turkey	6.288934958	6.278521424
8/10/17	Wild Turkey	6.287230403	6.182084907
8/11/17	Wild Turkey	6.285680376	6.340359304
8/12/17	Wild Turkey	6.284276921	6.222576268
8/13/17	Wild Turkey	6.283012081	6.177944114
8/14/17	Wild Turkey	6.281877901	6.139884552
8/15/17	Wild Turkey	6.280866425	6.222576268
8/16/17	Wild Turkey	6.279969696	6.204557763
8/17/17	Wild Turkey	6.27917976	6.349138991
8/18/17	Wild Turkey	6.278488658	6.161207322
8/19/17	Wild Turkey	6.277888437	6.222576268
8/20/17	Wild Turkey	6.277371139	6.244166901
8/21/17	Wild Turkey	6.276928808	6.156978986
8/22/17	Wild Turkey	6.276553489	6.293419279
8/23/17	Wild Turkey	6.276237226	6.242223265
8/24/17	Wild Turkey	6.276076904	6.308098442
8/25/17	Wild Turkey	6.276168955	6.21860012
8/26/17	Wild Turkey	6.276504741	6.23636959
8/27/17	Wild Turkey	6.277075623	6.259581464
8/28/17	Wild Turkey	6.277872964	6.139884552
8/29/17	Wild Turkey	6.278888124	6.276643489
8/30/17	Wild Turkey	6.280112466	6.261491684
8/31/17	Wild Turkey	6.281537352	6.423246964
9/1/17	Wild Turkey	6.283154142	6.359573869
9/2/17	Wild Turkey	6.2849542	6.100318952
9/3/17	Wild Turkey	6.286928886	6.267200549
9/4/17	Wild Turkey	6.289069563	6.361302478
9/5/17	Wild Turkey	6.291367592	6.206575927
9/6/17	Wild Turkey	6.293814335	6.161207322
9/7/17	Wild Turkey	6.296401154	6.210600077
9/8/17	Wild Turkey	6.29911941	6.251903883
9/9/17	Wild Turkey	6.301916006	6.098074282
9/10/17	Wild Turkey	6.304753097	6.212606096
9/11/17	Wild Turkey	6.307644925	6.163314804
9/12/17	Wild Turkey	6.310605729	6.318968114
9/13/17	Wild Turkey	6.313649752	6.244166901
9/14/17	Wild Turkey	6.316791233	6.349138991
9/15/17	Wild Turkey	6.320044413	6.269096284
9/16/17	Wild Turkey	6.323423533	6.308098442
9/17/17	Wild Turkey	6.326942835	6.302618976
9/18/17	Wild Turkey	6.330616559	6.416732283
9/19/17	Wild Turkey	6.334458945	6.278521424
9/20/17	Wild Turkey	6.338484235	6.34738921
9/21/17	Wild Turkey	6.34270667	6.29710932
9/22/17	Wild Turkey	6.34714049	6.242223265
9/23/17	Wild Turkey	6.351799936	6.232448017
9/24/17	Wild Turkey	6.356699249	6.416732283
9/25/17	Wild Turkey	6.36185267	6.340359304
9/26/17	Wild Turkey	6.367446405	6.442540166
9/27/17	Wild Turkey	6.373638444	6.401917197
9/28/17	Wild Turkey	6.380400698	6.261491684
9/29/17	Wild Turkey	6.387705078	6.249975242
9/30/17	Wild Turkey	6.395523496	6.306275287
10/1/17	Wild Turkey	6.403827864	6.381816017
10/2/17	Wild Turkey	6.412590094	6.342121419
10/3/17	Wild Turkey	6.421782096	6.349138991
10/4/17	Wild Turkey	6.431375784	6.419994928
10/5/17	Wild Turkey	6.441343068	6.408528791
10/6/17	Wild Turkey	6.45165586	6.383506635
10/7/17	Wild Turkey	6.462286072	6.383506635
10/8/17	Wild Turkey	6.473205616	6.609349243
10/9/17	Wild Turkey	6.484386403	6.690842277
10/10/17	Wild Turkey	6.495800345	6.701960366
10/11/17	Wild Turkey	6.507419353	6.535241271
10/12/17	Wild Turkey	6.51921534	6.436150368
10/13/17	Wild Turkey	6.531209909	6.538139824
10/14/17	Wild Turkey	6.543441484	6.405228458
10/15/17	Wild Turkey	6.555907208	6.421622268
10/16/17	Wild Turkey	6.568604226	6.499787041
10/17/17	Wild Turkey	6.581529679	6.49677499
10/18/17	Wild Turkey	6.594680711	6.416732283
10/19/17	Wild Turkey	6.608054465	6.492239835
10/20/17	Wild Turkey	6.621648086	6.440946541
10/21/17	Wild Turkey	6.635458715	6.390240667
10/22/17	Wild Turkey	6.649483496	6.556778356
10/23/17	Wild Turkey	6.663719573	6.549650742
10/24/17	Wild Turkey	6.678164088	6.542471961
10/25/17	Wild Turkey	6.692814185	6.426488457
10/26/17	Wild Turkey	6.707667008	6.470799504
10/27/17	Wild Turkey	6.722719698	6.335054251
10/28/17	Wild Turkey	6.737969401	6.242223265
10/29/17	Wild Turkey	6.753413258	6.508769137
10/30/17	Wild Turkey	6.767807484	6.51174533
10/31/17	Wild Turkey	6.780050331	6.368187186
11/1/17	Wild Turkey	6.790351999	6.711740395
11/2/17	Wild Turkey	6.798922686	6.7310181
11/3/17	Wild Turkey	6.805972591	6.746412129
11/4/17	Wild Turkey	6.811711914	6.633318433
11/5/17	Wild Turkey	6.816350853	6.997595983
11/6/17	Wild Turkey	6.820099609	6.923628628
11/7/17	Wild Turkey	6.823168379	6.882437471
11/8/17	Wild Turkey	6.825767364	6.91274282
11/9/17	Wild Turkey	6.828106762	6.957497371
11/10/17	Wild Turkey	6.830396773	6.854354502
11/11/17	Wild Turkey	6.832847595	6.776506992
11/12/17	Wild Turkey	6.835669429	6.852242569
11/13/17	Wild Turkey	6.839072472	7.273092596
11/14/17	Wild Turkey	6.843266924	7.252762418
11/15/17	Wild Turkey	6.847734815	7.40671073
11/16/17	Wild Turkey	6.851778226	7.401231264
11/17/17	Wild Turkey	6.855337435	7.570958583
11/18/17	Wild Turkey	6.85835272	7.126890809
11/19/17	Wild Turkey	6.860764361	7.368970402
11/20/17	Wild Turkey	6.862512633	7.886457271
11/21/17	Wild Turkey	6.863537817	8.067776196
11/22/17	Wild Turkey	6.86378019	8.157370441
11/23/17	Wild Turkey	6.863180029	8.62299361
11/24/17	Wild Turkey	6.861677614	8.131824785
11/25/17	Wild Turkey	6.859213223	7.374629015
11/26/17	Wild Turkey	6.855727133	7.260522598
11/27/17	Wild Turkey	6.851159622	7.264730178
11/28/17	Wild Turkey	6.845450969	6.899723107
11/29/17	Wild Turkey	6.838541453	6.853299093
11/30/17	Wild Turkey	6.83037135	6.790097236
12/1/17	Wild Turkey	6.82088094	6.682108597
12/2/17	Wild Turkey	6.811210364	6.591673732
12/3/17	Wild Turkey	6.802419523	6.538139824
12/4/17	Wild Turkey	6.794328327	6.599870499
12/5/17	Wild Turkey	6.786756687	6.639875834
12/6/17	Wild Turkey	6.779524515	6.582025139
12/7/17	Wild Turkey	6.772451722	6.483107351
12/8/17	Wild Turkey	6.76535822	6.447305863
12/9/17	Wild Turkey	6.758063919	6.368187186
12/10/17	Wild Turkey	6.750388732	6.492239835
12/11/17	Wild Turkey	6.742152568	6.54534966
12/12/17	Wild Turkey	6.73317534	6.559615237
12/13/17	Wild Turkey	6.723276959	6.639875834
12/14/17	Wild Turkey	6.712277337	6.507277712
12/15/17	Wild Turkey	6.699996383	6.32256524
12/16/17	Wild Turkey	6.686254011	6.240275845
12/17/17	Wild Turkey	6.670870131	6.548219103
12/18/17	Wild Turkey	6.654698821	6.459904454
12/19/17	Wild Turkey	6.638743918	6.445719819
12/20/17	Wild Turkey	6.623049972	6.405228458
12/21/17	Wild Turkey	6.607661531	6.432940093
12/22/17	Wild Turkey	6.592623144	6.383506635
12/23/17	Wild Turkey	6.577979361	6.588926478
12/24/17	Wild Turkey	6.563774731	6.799055862
12/25/17	Wild Turkey	6.550053801	6.941190055
12/26/17	Wild Turkey	6.536861123	6.66440902
12/27/17	Wild Turkey	6.524241244	6.452048954
12/28/17	Wild Turkey	6.512238714	6.502790046
12/29/17	Wild Turkey	6.500898081	6.418364936
12/30/17	Wild Turkey	6.490263895	6.37502482
12/31/17	Wild Turkey	6.480380706	6.410174882
1/1/18	Wild Turkey	6.471293061	6.419994928
1/2/18	Wild Turkey	6.46304551	6.406879986
1/3/18	Wild Turkey	6.455682602	6.253828812
1/4/18	Wild Turkey	6.448898517	6.261491684
1/5/18	Wild Turkey	6.442365183	6.251903883
1/6/18	Wild Turkey	6.436093776	6.186208624
1/7/18	Wild Turkey	6.430095469	6.410174882
1/8/18	Wild Turkey	6.424381437	6.393590754
1/9/18	Wild Turkey	6.418962854	6.284134161
1/10/18	Wild Turkey	6.413850894	6.361302478
1/11/18	Wild Turkey	6.409056731	6.37331979
1/12/18	Wild Turkey	6.40459154	6.349138991
1/13/18	Wild Turkey	6.400466494	6.272877007
1/14/18	Wild Turkey	6.396692769	6.345636361
1/15/18	Wild Turkey	6.393281537	6.298949247
1/16/18	Wild Turkey	6.390243975	6.395261598
1/17/18	Wild Turkey	6.387591255	6.267200549
[truncated: 2,269 more rows]
