# Supplementary material for: A season for all things: Phenological imprints in Wikipedia usage and their relevance to conservation
Source: PLoS Biol. 2019 Mar 5;17(3):e3000146. doi: 10.1371/journal.pbio.3000146 (PMC6400330; doi:10.1371/journal.pbio.3000146)
Supplement: S3 Data — (CSV) [file pbio.3000146.s005.csv]

wikipage	seasonal1_adjusted.r2	class	phylum
https://ab.wikipedia.org/wiki/%D0%90%D0%BB%D1%8B%D0%BC	0.630171136	Mammals	Chordates
https://ady.wikipedia.org/wiki/%D0%90%D1%81%D0%BB%D1%8A%D0%B0%D0%BD	0.012819931	Mammals	Chordates
https://af.wikipedia.org/wiki/Leeu	0.290470856	Mammals	Chordates
https://als.wikipedia.org/wiki/L%C3%B6we	0.089990812	Mammals	Chordates
https://am.wikipedia.org/wiki/%E1%8A%A0%E1%8A%95%E1%89%A0%E1%88%B3	0.068537531	Mammals	Chordates
https://ang.wikipedia.org/wiki/L%C4%93o	0.514080296	Mammals	Chordates
https://an.wikipedia.org/wiki/Panthera_leo	0.099416122	Mammals	Chordates
https://arc.wikipedia.org/wiki/%DC%90%DC%AA%DC%9D%DC%90	0.651258153	Mammals	Chordates
https://ar.wikipedia.org/wiki/%D8%A3%D8%B3%D8%AF	0.670497744	Mammals	Chordates
https://arz.wikipedia.org/wiki/%D8%B3%D8%A8%D8%B9	0.714280468	Mammals	Chordates
https://as.wikipedia.org/wiki/%E0%A6%B8%E0%A6%BF%E0%A6%82%E0%A6%B9	0.270308434	Mammals	Chordates
https://av.wikipedia.org/wiki/%D0%93%D1%8A%D0%B0%D0%BB%D0%B1%D0%B0%D1%86%D3%80	0.209606689	Mammals	Chordates
https://azb.wikipedia.org/wiki/%D8%A2%D8%B3%D9%84%D8%A7%D9%86	0.358281711	Mammals	Chordates
https://az.wikipedia.org/wiki/%C5%9Eir	0.667905143	Mammals	Chordates
https://bat-smg.wikipedia.org/wiki/Li%C5%ABts	0.344260595	Mammals	Chordates
https://ba.wikipedia.org/wiki/%D0%90%D1%80%D1%8B%D2%AB%D0%BB%D0%B0%D0%BD	0.480135679	Mammals	Chordates
https://be.wikipedia.org/wiki/%D0%9B%D0%B5%D1%9E	0.536944815	Mammals	Chordates
https://bg.wikipedia.org/wiki/%D0%9B%D1%8A%D0%B2	0.757498226	Mammals	Chordates
https://bn.wikipedia.org/wiki/%E0%A6%B8%E0%A6%BF%E0%A6%82%E0%A6%B9	0.042119652	Mammals	Chordates
https://bo.wikipedia.org/wiki/%E0%BD%A6%E0%BD%BA%E0%BD%84%E0%BC%8B%E0%BD%82%E0%BD%BA%E0%BC%8D	0.4372421	Mammals	Chordates
https://bpy.wikipedia.org/wiki/%E0%A6%A8%E0%A6%82%E0%A6%B8%E0%A6%BE	0.882348496	Mammals	Chordates
https://br.wikipedia.org/wiki/Leon_(loen)	0.263313003	Mammals	Chordates
https://bs.wikipedia.org/wiki/Lav	0.520717847	Mammals	Chordates
https://bxr.wikipedia.org/wiki/%D0%90%D1%80%D1%81%D0%B0%D0%BB%D0%B0%D0%BD	0.622994622	Mammals	Chordates
https://ca.wikipedia.org/wiki/Lle%C3%B3	0.507528535	Mammals	Chordates
https://cdo.wikipedia.org/wiki/S%C4%83i_(m%C3%A0-ku%C5%8F_d%C3%B4ng-%C5%ADk)	0.404055864	Mammals	Chordates
https://ceb.wikipedia.org/wiki/Panthera_leo	0.389269054	Mammals	Chordates
https://ce.wikipedia.org/wiki/%D0%9B%D0%BE%D0%BC	0.307467972	Mammals	Chordates
https://chr.wikipedia.org/wiki/%E1%8F%A2%E1%8F%93%E1%8F%A5_%E1%8E%A4%E1%8F%83%E1%8F%95%E1%8E%BE	0.639603278	Mammals	Chordates
https://chy.wikipedia.org/wiki/P%C3%A9hpe%27%C3%A9nan%C3%B3se%27hame	0.528861902	Mammals	Chordates
https://ckb.wikipedia.org/wiki/%D8%B4%DB%8E%D8%B1	0.394389728	Mammals	Chordates
https://co.wikipedia.org/wiki/Lionu	0.394295824	Mammals	Chordates
https://csb.wikipedia.org/wiki/Lew	0.263388197	Mammals	Chordates
https://cs.wikipedia.org/wiki/Lev	0.689004962	Mammals	Chordates
https://cu.wikipedia.org/wiki/%D0%9B%D1%8C%D0%B2%D1%8A	0.556275696	Mammals	Chordates
https://cv.wikipedia.org/wiki/%D0%90%D1%80%C4%83%D1%81%D0%BB%D0%B0%D0%BD	0.241723505	Mammals	Chordates
https://cy.wikipedia.org/wiki/Llew	0.07982104	Mammals	Chordates
https://da.wikipedia.org/wiki/L%C3%B8ve	0.327203154	Mammals	Chordates
https://de.wikipedia.org/wiki/L%C3%B6we	0.588376893	Mammals	Chordates
https://din.wikipedia.org/wiki/K%C3%B6r	0.31924403	Mammals	Chordates
https://diq.wikipedia.org/wiki/%C5%9E%C3%AAr	0.524447268	Mammals	Chordates
https://dsb.wikipedia.org/wiki/Law	0.357735301	Mammals	Chordates
https://ee.wikipedia.org/wiki/Dzata	0.458650922	Mammals	Chordates
https://el.wikipedia.org/wiki/%CE%9B%CE%B9%CE%BF%CE%BD%CF%84%CE%AC%CF%81%CE%B9	0.651983044	Mammals	Chordates
https://en.wikipedia.org/wiki/Lion	0.200920789	Mammals	Chordates
https://eo.wikipedia.org/wiki/Leono	0.010785911	Mammals	Chordates
https://es.wikipedia.org/wiki/Panthera_leo	0.023586744	Mammals	Chordates
https://et.wikipedia.org/wiki/L%C3%B5vi	0.663859776	Mammals	Chordates
https://eu.wikipedia.org/wiki/Lehoi	0.32130715	Mammals	Chordates
https://fa.wikipedia.org/wiki/%D8%B4%DB%8C%D8%B1_(%DA%AF%D8%B1%D8%A8%D9%87%E2%80%8C%D8%B3%D8%A7%D9%86)	0.463372372	Mammals	Chordates
https://fi.wikipedia.org/wiki/Leijona	0.53047133	Mammals	Chordates
https://fo.wikipedia.org/wiki/Leyva	0.051006793	Mammals	Chordates
https://frr.wikipedia.org/wiki/L%C3%B6%C3%B6w	0.548011493	Mammals	Chordates
https://fr.wikipedia.org/wiki/Lion	0.831354516	Mammals	Chordates
https://gag.wikipedia.org/wiki/Aslan	0.114481853	Mammals	Chordates
https://ga.wikipedia.org/wiki/Leon	0.271691037	Mammals	Chordates
https://gd.wikipedia.org/wiki/Le%C3%B2mhann	0.474353352	Mammals	Chordates
https://gl.wikipedia.org/wiki/Le%C3%B3n	0.123829663	Mammals	Chordates
https://gn.wikipedia.org/wiki/Le%C3%B5	0.574202645	Mammals	Chordates
https://got.wikipedia.org/wiki/%F0%90%8C%BB%F0%90%8C%B9%F0%90%8D%85%F0%90%8C%B0	0.619509321	Mammals	Chordates
https://gu.wikipedia.org/wiki/%E0%AA%8F%E0%AA%B6%E0%AA%BF%E0%AA%AF%E0%AA%BE%E0%AA%87_%E0%AA%B8%E0%AA%BF%E0%AA%82%E0%AA%B9	0.318541504	Mammals	Chordates
https://hak.wikipedia.org/wiki/S%E1%B9%B3%CC%82-%C3%A9	0.142555972	Mammals	Chordates
https://ha.wikipedia.org/wiki/Zaki	0.665736324	Mammals	Chordates
https://haw.wikipedia.org/wiki/Liona	0.627276593	Mammals	Chordates
https://he.wikipedia.org/wiki/%D7%90%D7%A8%D7%99%D7%94	0.632640598	Mammals	Chordates
https://hif.wikipedia.org/wiki/Ser	0.575969483	Mammals	Chordates
https://hi.wikipedia.org/wiki/%E0%A4%B8%E0%A4%BF%E0%A4%82%E0%A4%B9_(%E0%A4%AA%E0%A4%B6%E0%A5%81)	0.42825664	Mammals	Chordates
https://hr.wikipedia.org/wiki/Lav	0.613187481	Mammals	Chordates
https://hsb.wikipedia.org/wiki/Law	0.493545978	Mammals	Chordates
https://ht.wikipedia.org/wiki/Lyon	0.446422159	Mammals	Chordates
https://hu.wikipedia.org/wiki/Oroszl%C3%A1n	0.577240061	Mammals	Chordates
https://hy.wikipedia.org/wiki/%D4%B1%D5%BC%D5%B5%D5%B8%D6%82%D5%AE	0.718447809	Mammals	Chordates
https://ia.wikipedia.org/wiki/Leon	0.051027137	Mammals	Chordates
https://id.wikipedia.org/wiki/Singa	0.150071859	Mammals	Chordates
https://ig.wikipedia.org/wiki/Od%C3%BAm	0.50509587	Mammals	Chordates
https://io.wikipedia.org/wiki/Leono_(mamifero)	0.328974954	Mammals	Chordates
https://is.wikipedia.org/wiki/Lj%C3%B3n	0.365231886	Mammals	Chordates
https://it.wikipedia.org/wiki/Panthera_leo	0.604413519	Mammals	Chordates
https://ja.wikipedia.org/wiki/%E3%83%A9%E3%82%A4%E3%82%AA%E3%83%B3	0.31230928	Mammals	Chordates
https://jbo.wikipedia.org/wiki/cinfo	0.25011237	Mammals	Chordates
https://jv.wikipedia.org/wiki/Singa	0.428946712	Mammals	Chordates
https://kab.wikipedia.org/wiki/Izem	0.733216601	Mammals	Chordates
https://ka.wikipedia.org/wiki/%E1%83%9A%E1%83%9D%E1%83%9B%E1%83%98	0.514295254	Mammals	Chordates
https://kbd.wikipedia.org/wiki/%D0%A5%D1%8C%D1%8D%D1%89	0.654466823	Mammals	Chordates
https://kbp.wikipedia.org/wiki/T%C9%94%C9%94y%CA%8B%CA%8B	0.278637642	Mammals	Chordates
https://kg.wikipedia.org/wiki/Nkosi	0.069789586	Mammals	Chordates
https://kk.wikipedia.org/wiki/%D0%90%D1%80%D1%8B%D1%81%D1%82%D0%B0%D0%BD	0.479061303	Mammals	Chordates
https://kn.wikipedia.org/wiki/%E0%B2%B8%E0%B2%BF%E0%B2%82%E0%B2%B9	0.469073445	Mammals	Chordates
https://ko.wikipedia.org/wiki/%EC%82%AC%EC%9E%90	0.109712223	Mammals	Chordates
https://ku.wikipedia.org/wiki/%C5%9E%C3%AAr	0.312078776	Mammals	Chordates
https://ky.wikipedia.org/wiki/%D0%90%D1%80%D1%81%D1%82%D0%B0%D0%BD	0.507934194	Mammals	Chordates
https://la.wikipedia.org/wiki/Leo	0.761659897	Mammals	Chordates
https://lbe.wikipedia.org/wiki/%D0%90%D1%81%D0%BB%D0%B0%D0%BD	0.405130606	Mammals	Chordates
https://lb.wikipedia.org/wiki/L%C3%A9iw	0.423074473	Mammals	Chordates
https://lez.wikipedia.org/wiki/%D0%90%D1%81%D0%BB%D0%B0%D0%BD	0.511223723	Mammals	Chordates
https://lij.wikipedia.org/wiki/Lion_(bestia)	0.329333933	Mammals	Chordates
https://li.wikipedia.org/wiki/Liew	0.116568225	Mammals	Chordates
https://lmo.wikipedia.org/wiki/Panthera_leo	0.329968678	Mammals	Chordates
https://ln.wikipedia.org/wiki/Nk%C9%94%CC%81si	0.412434503	Mammals	Chordates
https://lt.wikipedia.org/wiki/Li%C5%ABtas	0.243011543	Mammals	Chordates
https://lv.wikipedia.org/wiki/Lauva	0.629215444	Mammals	Chordates
https://mdf.wikipedia.org/wiki/%D0%9E%D1%80%D0%BA%D1%81%D0%BE%D1%84%D1%82%D0%B0	0.466461502	Mammals	Chordates
https://mk.wikipedia.org/wiki/%D0%9B%D0%B0%D0%B2	0.260545868	Mammals	Chordates
https://ml.wikipedia.org/wiki/%E0%B4%B8%E0%B4%BF%E0%B4%82%E0%B4%B9%E0%B4%82	-1.61E-05	Mammals	Chordates
https://mn.wikipedia.org/wiki/%D0%90%D1%80%D1%81%D0%BB%D0%B0%D0%BD	0.283141971	Mammals	Chordates
https://mr.wikipedia.org/wiki/%E0%A4%B8%E0%A4%BF%E0%A4%82%E0%A4%B9	0.461642699	Mammals	Chordates
https://ms.wikipedia.org/wiki/Singa	0.136049933	Mammals	Chordates
https://mt.wikipedia.org/wiki/Iljun	0.583001014	Mammals	Chordates
https://my.wikipedia.org/wiki/%E1%80%81%E1%80%BC%E1%80%84%E1%80%BA%E1%80%B9%E1%80%9E%E1%80%B1%E1%80%B7	0.001082066	Mammals	Chordates
https://ne.wikipedia.org/wiki/%E0%A4%B8%E0%A4%BF%E0%A4%82%E0%A4%B9	0.314218155	Mammals	Chordates
https://new.wikipedia.org/wiki/%E0%A4%B8%E0%A4%BF%E0%A4%82%E0%A4%B9	0.42407866	Mammals	Chordates
https://nl.wikipedia.org/wiki/Leeuw_(dier)	0.563709419	Mammals	Chordates
https://nn.wikipedia.org/wiki/L%C3%B8ve	0.398271747	Mammals	Chordates
https://no.wikipedia.org/wiki/L%C3%B8ve	0.429530122	Mammals	Chordates
https://nrm.wikipedia.org/wiki/Lion	0.335820464	Mammals	Chordates
https://nso.wikipedia.org/wiki/Tau	0.037549578	Mammals	Chordates
https://nv.wikipedia.org/wiki/N%C3%A1shd%C3%B3%C3%ADtsoh_bitsiij%C4%AF%CA%BC_dadit%C5%82%CA%BCoo%C3%ADg%C3%AD%C3%AD	0.516957228	Mammals	Chordates
https://or.wikipedia.org/wiki/%E0%AC%B8%E0%AC%BF%E0%AC%82%E0%AC%B9	0.352082083	Mammals	Chordates
https://os.wikipedia.org/wiki/%D0%A6%D0%BE%D0%BC%D0%B0%D1%85%D1%8A	0.286980194	Mammals	Chordates
https://pam.wikipedia.org/wiki/Leon_(animal)	0.037680449	Mammals	Chordates
https://pa.wikipedia.org/wiki/%E0%A8%AC%E0%A9%B1%E0%A8%AC%E0%A8%B0_%E0%A8%B8%E0%A8%BC%E0%A9%87%E0%A8%B0	0.191312795	Mammals	Chordates
https://pcd.wikipedia.org/wiki/Lion	-9.22E-04	Mammals	Chordates
https://pl.wikipedia.org/wiki/Lew_afryka%C5%84ski	0.663269536	Mammals	Chordates
https://pnb.wikipedia.org/wiki/%D8%A8%D8%A8%D8%B1_%D8%B4%DB%8C%D8%B1	0.47979908	Mammals	Chordates
https://ps.wikipedia.org/wiki/%D8%B2%D9%85%D8%B1%DB%8C	0.205740595	Mammals	Chordates
https://pt.wikipedia.org/wiki/Le%C3%A3o	0.130763191	Mammals	Chordates
https://rm.wikipedia.org/wiki/Liun	0.418902671	Mammals	Chordates
https://rn.wikipedia.org/wiki/Intare	0.503803629	Mammals	Chordates
https://ro.wikipedia.org/wiki/Leu	0.519055911	Mammals	Chordates
https://rue.wikipedia.org/wiki/%D0%9B%D0%B5%D0%B2	0.613955856	Mammals	Chordates
https://ru.wikipedia.org/wiki/%D0%9B%D0%B5%D0%B2	0.825887414	Mammals	Chordates
https://rw.wikipedia.org/wiki/Intare	0.504857182	Mammals	Chordates
https://sah.wikipedia.org/wiki/%D0%A5%D0%B0%D1%85%D0%B0%D0%B9	0.416271534	Mammals	Chordates
https://sa.wikipedia.org/wiki/%E0%A4%B8%E0%A4%BF%E0%A4%82%E0%A4%B9%E0%A4%83_%E0%A4%AA%E0%A4%B6%E0%A5%81%E0%A4%83	0.656650767	Mammals	Chordates
https://scn.wikipedia.org/wiki/Panthera_leo	0.435103101	Mammals	Chordates
https://sco.wikipedia.org/wiki/Lion	0.155638405	Mammals	Chordates
https://sh.wikipedia.org/wiki/Lav	0.373025395	Mammals	Chordates
https://simple.wikipedia.org/wiki/Lion	0.266315111	Mammals	Chordates
https://si.wikipedia.org/wiki/%E0%B7%83%E0%B7%92%E0%B6%82%E0%B7%84%E0%B6%BA%E0%B7%8F	0.374194636	Mammals	Chordates
https://sk.wikipedia.org/wiki/Lev_p%C3%BA%C5%A1%C5%A5ov%C3%BD	0.658572817	Mammals	Chordates
https://sl.wikipedia.org/wiki/Lev	0.709747706	Mammals	Chordates
https://sm.wikipedia.org/wiki/Leona	0.113506824	Mammals	Chordates
https://sn.wikipedia.org/wiki/Shumba	-1.84E-04	Mammals	Chordates
https://so.wikipedia.org/wiki/Libaax	0.470499623	Mammals	Chordates
https://sq.wikipedia.org/wiki/Luani	0.59487498	Mammals	Chordates
https://sr.wikipedia.org/wiki/%D0%9B%D0%B0%D0%B2	0.472016386	Mammals	Chordates
https://ss.wikipedia.org/wiki/Libhubesi	0.565269034	Mammals	Chordates
https://stq.wikipedia.org/wiki/Leeuwe	0.446983569	Mammals	Chordates
https://st.wikipedia.org/wiki/Tau	0.624219524	Mammals	Chordates
https://su.wikipedia.org/wiki/Singa	0.422231365	Mammals	Chordates
https://sv.wikipedia.org/wiki/Lejon	0.399416481	Mammals	Chordates
https://sw.wikipedia.org/wiki/Simba	0.228570763	Mammals	Chordates
https://ta.wikipedia.org/wiki/%E0%AE%9A%E0%AE%BF%E0%AE%99%E0%AF%8D%E0%AE%95%E0%AE%AE%E0%AF%8D	0.196363248	Mammals	Chordates
https://tcy.wikipedia.org/wiki/%E0%B2%B8%E0%B2%BF%E0%B2%82%E0%B2%B9	0.484876303	Mammals	Chordates
https://te.wikipedia.org/wiki/%E0%B0%B8%E0%B0%BF%E0%B0%82%E0%B0%B9%E0%B0%82	0.707569122	Mammals	Chordates
https://tg.wikipedia.org/wiki/%D0%A8%D0%B5%D1%80	0.295144634	Mammals	Chordates
https://th.wikipedia.org/wiki/%E0%B8%AA%E0%B8%B4%E0%B8%87%E0%B9%82%E0%B8%95	0.172736594	Mammals	Chordates
https://ti.wikipedia.org/wiki/%E1%8A%A3%E1%8A%95%E1%89%A0%E1%88%B3	0.696430343	Mammals	Chordates
https://tk.wikipedia.org/wiki/%C3%9Dolbars	0.455280745	Mammals	Chordates
https://tl.wikipedia.org/wiki/Leon	0.317764217	Mammals	Chordates
https://tr.wikipedia.org/wiki/Aslan	0.40772892	Mammals	Chordates
https://tt.wikipedia.org/wiki/%D0%90%D1%80%D1%8B%D1%81%D0%BB%D0%B0%D0%BD	0.544942682	Mammals	Chordates
https://tum.wikipedia.org/wiki/Nkhalamu	0.577185275	Mammals	Chordates
https://udm.wikipedia.org/wiki/%D0%90%D1%80%D1%8B%D1%81%D0%BB%D0%B0%D0%BD	0.133263195	Mammals	Chordates
https://ug.wikipedia.org/wiki/%D8%B4%D9%89%D8%B1	0.35607933	Mammals	Chordates
https://uk.wikipedia.org/wiki/%D0%9B%D0%B5%D0%B2	0.661200907	Mammals	Chordates
https://ur.wikipedia.org/wiki/%D8%A8%D8%A8%D8%B1_%D8%B4%DB%8C%D8%B1	0.194330555	Mammals	Chordates
https://uz.wikipedia.org/wiki/Arslon	0.531600353	Mammals	Chordates
https://vec.wikipedia.org/wiki/Leon	0.232025153	Mammals	Chordates
https://vep.wikipedia.org/wiki/Lev	0.487441387	Mammals	Chordates
https://vi.wikipedia.org/wiki/S%C6%B0_t%E1%BB%AD	0.5023621	Mammals	Chordates
https://vls.wikipedia.org/wiki/L%C3%AAeuw_(b%C3%AAeste)	0.441446355	Mammals	Chordates
https://wo.wikipedia.org/wiki/Gaynde	0.576990167	Mammals	Chordates
https://xh.wikipedia.org/wiki/Ingonyama	0.355990935	Mammals	Chordates
https://xmf.wikipedia.org/wiki/%E1%83%9C%E1%83%AF%E1%83%98%E1%83%9A%E1%83%9D	-2.04E-04	Mammals	Chordates
https://yi.wikipedia.org/wiki/%D7%9C%D7%99%D7%99%D7%91	0.367198312	Mammals	Chordates
https://yo.wikipedia.org/wiki/K%C3%ACn%C3%AC%C3%BAn	0.316015926	Mammals	Chordates
https://za.wikipedia.org/wiki/Saeceij	0.43016949	Mammals	Chordates
https://zh-min-nan.wikipedia.org/wiki/Sai	0.212195474	Mammals	Chordates
https://zh-yue.wikipedia.org/wiki/%E7%8D%85%E5%AD%90	0.354232865	Mammals	Chordates
https://zh.wikipedia.org/wiki/%E7%8B%AE	0.351386997	Mammals	Chordates
https://zu.wikipedia.org/wiki/Ibhubesi	0.05019932	Mammals	Chordates
https://de.wikipedia.org/wiki/Oaxaca-Zwergboa	0.0012893	Reptiles	Chordates
https://ar.wikipedia.org/wiki/%D8%A8%D8%B1%D8%A8%D9%88%D9%86%D9%8A	0.364086579	Ray-finned fish	Chordates
https://ca.wikipedia.org/wiki/Moll_de_roca	0.003019571	Ray-finned fish	Chordates
https://de.wikipedia.org/wiki/Streifenbarbe	0.821860939	Ray-finned fish	Chordates
https://el.wikipedia.org/wiki/%CE%9C%CF%80%CE%B1%CF%81%CE%BC%CF%80%CE%BF%CF%8D%CE%BD%CE%B9	0.293383384	Ray-finned fish	Chordates
https://en.wikipedia.org/wiki/Striped_red_mullet	0.738886178	Ray-finned fish	Chordates
https://es.wikipedia.org/wiki/Mullus_surmuletus	0.023157301	Ray-finned fish	Chordates
https://fi.wikipedia.org/wiki/Keltajuovamullo	0.126437101	Ray-finned fish	Chordates
https://fr.wikipedia.org/wiki/Mullus_surmuletus	0.001307078	Ray-finned fish	Chordates
https://he.wikipedia.org/wiki/%D7%9E%D7%95%D7%9C%D7%99%D7%AA_%D7%94%D7%A4%D7%A1%D7%99%D7%9D	0.336011321	Ray-finned fish	Chordates
https://hr.wikipedia.org/wiki/Trlja_kamenjarka	0.24349814	Ray-finned fish	Chordates
https://it.wikipedia.org/wiki/Mullus_surmuletus	0.344127424	Ray-finned fish	Chordates
https://nl.wikipedia.org/wiki/Mul_(vis)	0.475686532	Ray-finned fish	Chordates
https://no.wikipedia.org/wiki/Mulle	0.511702557	Ray-finned fish	Chordates
https://pl.wikipedia.org/wiki/Barwena	0.250911203	Ray-finned fish	Chordates
https://pt.wikipedia.org/wiki/Mullus_surmuletus	-0.001603383	Ray-finned fish	Chordates
https://ru.wikipedia.org/wiki/%D0%9F%D0%BE%D0%BB%D0%BE%D1%81%D0%B0%D1%82%D0%B0%D1%8F_%D0%B1%D0%B0%D1%80%D0%B0%D0%B1%D1%83%D0%BB%D1%8F	0.422705795	Ray-finned fish	Chordates
https://sh.wikipedia.org/wiki/Trlja_kamenjarka	0.580456335	Ray-finned fish	Chordates
https://sv.wikipedia.org/wiki/Mulle_(fisk)	0.796560891	Ray-finned fish	Chordates
https://tr.wikipedia.org/wiki/Tekir	0.268126454	Ray-finned fish	Chordates
https://zh.wikipedia.org/wiki/%E7%B8%B1%E5%B8%B6%E7%BE%8A%E9%AD%9A	0.133961622	Ray-finned fish	Chordates
https://es.wikipedia.org/wiki/Niceforonia_nana	0.001262775	Amphibians	Chordates
https://de.wikipedia.org/wiki/Allium_macrostemon	0.744714565	Monocotyledons	Vascular plants
https://en.wikipedia.org/wiki/Allium_macrostemon	0.510557492	Monocotyledons	Vascular plants
https://ja.wikipedia.org/wiki/%E3%83%8E%E3%83%93%E3%83%AB	0.58944119	Monocotyledons	Vascular plants
https://ko.wikipedia.org/wiki/%EC%82%B0%EB%8B%AC%EB%9E%98	0.209672124	Monocotyledons	Vascular plants
https://zh.wikipedia.org/wiki/%E8%96%A4%E7%99%BD	0.267513504	Monocotyledons	Vascular plants
https://ar.wikipedia.org/wiki/%D8%B7%D9%85%D8%A7%D8%B7%D9%85_%D8%B4%D8%AC%D8%B1%D9%8A	0.144307464	Dicotyledons	Vascular plants
https://ca.wikipedia.org/wiki/Tom%C3%A0quet_d%27arbre	0.001996587	Dicotyledons	Vascular plants
https://cs.wikipedia.org/wiki/Raj%C4%8Denka_%C5%99epovit%C3%A1	0.027638049	Dicotyledons	Vascular plants
https://de.wikipedia.org/wiki/Tamarillo	0.627027627	Dicotyledons	Vascular plants
https://en.wikipedia.org/wiki/Tamarillo	0.695488303	Dicotyledons	Vascular plants
https://es.wikipedia.org/wiki/Solanum_betaceum	0.014500924	Dicotyledons	Vascular plants
https://fa.wikipedia.org/wiki/%D8%AA%D8%A7%D9%85%D8%A7%D8%B1%DB%8C%D9%84%D9%88	0.041123393	Dicotyledons	Vascular plants
https://fi.wikipedia.org/wiki/Puutomaatti	0.778653781	Dicotyledons	Vascular plants
https://fr.wikipedia.org/wiki/Tamarillo	0.585403935	Dicotyledons	Vascular plants
https://id.wikipedia.org/wiki/Terung_belanda	0.027743446	Dicotyledons	Vascular plants
https://it.wikipedia.org/wiki/Solanum_betaceum	0.084877639	Dicotyledons	Vascular plants
https://ja.wikipedia.org/wiki/%E3%82%BF%E3%83%9E%E3%83%AA%E3%83%AD	0.755210674	Dicotyledons	Vascular plants
https://nl.wikipedia.org/wiki/Tamarillo	0.341016613	Dicotyledons	Vascular plants
https://pl.wikipedia.org/wiki/Cyfomandra_grubolistna	0.227007571	Dicotyledons	Vascular plants
https://pt.wikipedia.org/wiki/Solanum_betaceum	0.091811571	Dicotyledons	Vascular plants
https://ru.wikipedia.org/wiki/%D0%A2%D0%B0%D0%BC%D0%B0%D1%80%D0%B8%D0%BB%D0%BB%D0%BE	0.613923472	Dicotyledons	Vascular plants
https://rw.wikipedia.org/wiki/Ikinyomoro	-6.05E-04	Dicotyledons	Vascular plants
https://simple.wikipedia.org/wiki/Tamarillo	0.140464802	Dicotyledons	Vascular plants
https://sr.wikipedia.org/wiki/Tamarilo	0.16538657	Dicotyledons	Vascular plants
https://sv.wikipedia.org/wiki/Tamarillo	0.538902222	Dicotyledons	Vascular plants
https://th.wikipedia.org/wiki/%E0%B8%A1%E0%B8%B0%E0%B9%80%E0%B8%82%E0%B8%B7%E0%B8%AD%E0%B9%80%E0%B8%97%E0%B8%A8%E0%B8%95%E0%B9%89%E0%B8%99	0.314720659	Dicotyledons	Vascular plants
https://uk.wikipedia.org/wiki/%D0%A2%D0%B0%D0%BC%D0%B0%D1%80%D1%96%D0%BB%D1%8C%D0%B9%D0%BE	0.27553884	Dicotyledons	Vascular plants
https://zh.wikipedia.org/wiki/%E6%A8%B9%E7%95%AA%E8%8C%84	0.009888861	Dicotyledons	Vascular plants
https://ar.wikipedia.org/wiki/%D9%81%D8%B3%D8%AA%D9%82	0.159769486	Dicotyledons	Vascular plants
https://az.wikipedia.org/wiki/%C6%8Fsl_p%C3%BCst%C9%99	0.406173994	Dicotyledons	Vascular plants
https://bg.wikipedia.org/wiki/%D0%A8%D0%B0%D0%BC%D1%84%D1%8A%D1%81%D1%82%D1%8A%D0%BA	0.719377251	Dicotyledons	Vascular plants
https://bn.wikipedia.org/wiki/%E0%A6%AA%E0%A7%87%E0%A6%B8%E0%A7%8D%E0%A6%A4%E0%A6%BE_%E0%A6%AC%E0%A6%BE%E0%A6%A6%E0%A6%BE%E0%A6%AE	0.065912463	Dicotyledons	Vascular plants
https://ca.wikipedia.org/wiki/Pistatxer	0.420469644	Dicotyledons	Vascular plants
https://cs.wikipedia.org/wiki/%C5%98e%C4%8D%C3%ADk_pist%C3%A1ciov%C3%BD	0.804993366	Dicotyledons	Vascular plants
https://da.wikipedia.org/wiki/%C3%86gte_pistacie	0.11212409	Dicotyledons	Vascular plants
https://de.wikipedia.org/wiki/Pistazie	0.650258173	Dicotyledons	Vascular plants
https://el.wikipedia.org/wiki/%CE%A6%CE%B9%CF%83%CF%84%CE%B9%CE%BA%CE%B9%CE%AC	0.080683192	Dicotyledons	Vascular plants
https://en.wikipedia.org/wiki/Pistachio	0.674256504	Dicotyledons	Vascular plants
https://es.wikipedia.org/wiki/Pistacia_vera	0.410530013	Dicotyledons	Vascular plants
https://et.wikipedia.org/wiki/Harilik_pistaatsia	0.018832559	Dicotyledons	Vascular plants
https://fa.wikipedia.org/wiki/%D9%BE%D8%B3%D8%AA%D9%87	0.435201333	Dicotyledons	Vascular plants
https://fi.wikipedia.org/wiki/Mantelipistaasi	0.653146404	Dicotyledons	Vascular plants
https://fr.wikipedia.org/wiki/Pistacia_vera	0.032805587	Dicotyledons	Vascular plants
https://gl.wikipedia.org/wiki/Pistacho	0.009762893	Dicotyledons	Vascular plants
https://gu.wikipedia.org/wiki/%E0%AA%AA%E0%AA%BF%E0%AA%B8%E0%AB%8D%E0%AA%A4%E0%AA%BE	0.276692695	Dicotyledons	Vascular plants
https://he.wikipedia.org/wiki/%D7%A4%D7%99%D7%A1%D7%98%D7%95%D7%A7	0.158988209	Dicotyledons	Vascular plants
https://hi.wikipedia.org/wiki/%E0%A4%AA%E0%A4%BF%E0%A4%B8%E0%A5%8D%E0%A4%A4%E0%A4%BE	0.821944463	Dicotyledons	Vascular plants
https://hr.wikipedia.org/wiki/Prava_tr%C5%A1lja	0.103269228	Dicotyledons	Vascular plants
https://hy.wikipedia.org/wiki/%D5%8A%D5%AB%D5%BD%D5%BF%D5%A1%D5%AF	0.118054029	Dicotyledons	Vascular plants
https://id.wikipedia.org/wiki/Pistacio	0.155602076	Dicotyledons	Vascular plants
https://it.wikipedia.org/wiki/Pistacia_vera	0.651107057	Dicotyledons	Vascular plants
https://ja.wikipedia.org/wiki/%E3%83%94%E3%82%B9%E3%82%BF%E3%83%81%E3%82%AA	0.515061294	Dicotyledons	Vascular plants
https://ko.wikipedia.org/wiki/%ED%94%BC%EC%8A%A4%ED%83%80%EC%B9%98%EC%98%A4	0.193034119	Dicotyledons	Vascular plants
https://lv.wikipedia.org/wiki/Pist%C4%81cija	0.304522781	Dicotyledons	Vascular plants
https://ml.wikipedia.org/wiki/%E0%B4%AA%E0%B4%BF%E0%B4%B8%E0%B5%8D%E0%B4%A4%E0%B4%BE%E0%B4%B6%E0%B4%BF	-0.001620017	Dicotyledons	Vascular plants
https://nl.wikipedia.org/wiki/Pistache	0.174702319	Dicotyledons	Vascular plants
https://no.wikipedia.org/wiki/Pistasj	0.717819667	Dicotyledons	Vascular plants
https://pl.wikipedia.org/wiki/Pistacja_w%C5%82a%C5%9Bciwa	0.740564027	Dicotyledons	Vascular plants
https://pt.wikipedia.org/wiki/Pistache	0.436451189	Dicotyledons	Vascular plants
https://ro.wikipedia.org/wiki/Fistic	0.7663778	Dicotyledons	Vascular plants
https://ru.wikipedia.org/wiki/%D0%A4%D0%B8%D1%81%D1%82%D0%B0%D1%88%D0%BA%D0%B0_%D0%BD%D0%B0%D1%81%D1%82%D0%BE%D1%8F%D1%89%D0%B0%D1%8F	0.671690908	Dicotyledons	Vascular plants
https://sco.wikipedia.org/wiki/Pistachio	0.011744127	Dicotyledons	Vascular plants
https://sh.wikipedia.org/wiki/Pistacija	0.156916371	Dicotyledons	Vascular plants
https://sl.wikipedia.org/wiki/Pistacija	0.737801104	Dicotyledons	Vascular plants
https://sr.wikipedia.org/wiki/%D0%9F%D0%B8%D1%81%D1%82%D0%B0%D1%9B	0.818836174	Dicotyledons	Vascular plants
https://sv.wikipedia.org/wiki/Pistasch	0.076606138	Dicotyledons	Vascular plants
https://ta.wikipedia.org/wiki/%E0%AE%AA%E0%AE%9A%E0%AF%81%E0%AE%99%E0%AF%8D%E0%AE%95%E0%AF%8A%E0%AE%9F%E0%AF%8D%E0%AE%9F%E0%AF%88	0.002790589	Dicotyledons	Vascular plants
https://th.wikipedia.org/wiki/%E0%B8%9E%E0%B8%B4%E0%B8%AA%E0%B8%95%E0%B8%B2%E0%B8%8A%E0%B8%B5%E0%B9%82%E0%B8%AD	0.087256788	Dicotyledons	Vascular plants
https://tl.wikipedia.org/wiki/Pistatso	0.28552238	Dicotyledons	Vascular plants
https://tr.wikipedia.org/wiki/Antep_f%C4%B1st%C4%B1%C4%9F%C4%B1	0.23068209	Dicotyledons	Vascular plants
https://uk.wikipedia.org/wiki/%D0%A4%D1%96%D1%81%D1%82%D0%B0%D1%88%D0%BA%D0%B0_%D1%81%D0%BF%D1%80%D0%B0%D0%B2%D0%B6%D0%BD%D1%8F	0.647719828	Dicotyledons	Vascular plants
https://ur.wikipedia.org/wiki/%D9%BE%D8%B3%D8%AA%DB%81	0.413953611	Dicotyledons	Vascular plants
https://vi.wikipedia.org/wiki/H%E1%BB%93_tr%C4%83n	0.491029085	Dicotyledons	Vascular plants
https://zh-yue.wikipedia.org/wiki/%E9%96%8B%E5%BF%83%E6%9E%9C	0.565072998	Dicotyledons	Vascular plants
https://zh.wikipedia.org/wiki/%E5%BC%80%E5%BF%83%E6%9E%9C	0.584520102	Dicotyledons	Vascular plants
https://am.wikipedia.org/wiki/%E1%89%80%E1%8B%AD_%E1%89%80%E1%89%A0%E1%88%AE	0.100513596	Mammals	Chordates
https://ang.wikipedia.org/wiki/Fox	0.541575921	Mammals	Chordates
https://ar.wikipedia.org/wiki/%D8%AB%D8%B9%D9%84%D8%A8_%D8%A3%D8%AD%D9%85%D8%B1	0.562388864	Mammals	Chordates
https://az.wikipedia.org/wiki/Adi_t%C3%BClk%C3%BC	0.084723422	Mammals	Chordates
https://bg.wikipedia.org/wiki/%D0%A7%D0%B5%D1%80%D0%B2%D0%B5%D0%BD%D0%B0_%D0%BB%D0%B8%D1%81%D0%B8%D1%86%D0%B0	0.551274195	Mammals	Chordates
https://bn.wikipedia.org/wiki/%E0%A6%B2%E0%A6%BE%E0%A6%B2_%E0%A6%B6%E0%A7%87%E0%A6%AF%E0%A6%BC%E0%A6%BE%E0%A6%B2	0.085965995	Mammals	Chordates
https://ca.wikipedia.org/wiki/Guineu_roja	0.375893892	Mammals	Chordates
https://chr.wikipedia.org/wiki/%E1%8E%AC%E1%8F%82%E1%8E%A8%E1%8F%A7%E1%8E%B5	0.115702579	Mammals	Chordates
https://cs.wikipedia.org/wiki/Li%C5%A1ka_obecn%C3%A1_(%C5%A1elma)	0.629890245	Mammals	Chordates
https://da.wikipedia.org/wiki/R%C3%B8d_r%C3%A6v	0.087851774	Mammals	Chordates
https://de.wikipedia.org/wiki/Rotfuchs	0.530639823	Mammals	Chordates
https://el.wikipedia.org/wiki/%CE%9A%CF%8C%CE%BA%CE%BA%CE%B9%CE%BD%CE%B7_%CE%B1%CE%BB%CE%B5%CF%80%CE%BF%CF%8D	0.489182732	Mammals	Chordates
https://en.wikipedia.org/wiki/Red_fox	0.238939711	Mammals	Chordates
https://es.wikipedia.org/wiki/Vulpes_vulpes	0.143261424	Mammals	Chordates
https://et.wikipedia.org/wiki/Rebane	0.620205628	Mammals	Chordates
https://eu.wikipedia.org/wiki/Azeri_arrunt	0.252930153	Mammals	Chordates
https://fa.wikipedia.org/wiki/%D8%B1%D9%88%D8%A8%D8%A7%D9%87_%D8%B3%D8%B1%D8%AE	0.533829569	Mammals	Chordates
https://fi.wikipedia.org/wiki/Kettu	0.17470384	Mammals	Chordates
https://fr.wikipedia.org/wiki/Renard_roux	0.702913459	Mammals	Chordates
https://gl.wikipedia.org/wiki/Raposo_com%C3%BAn	0.231597896	Mammals	Chordates
https://he.wikipedia.org/wiki/%D7%A9%D7%95%D7%A2%D7%9C_%D7%9E%D7%A6%D7%95%D7%99	0.339775236	Mammals	Chordates
https://hr.wikipedia.org/wiki/Crvena_lisica	0.365599944	Mammals	Chordates
https://hu.wikipedia.org/wiki/V%C3%B6r%C3%B6s_r%C3%B3ka	0.534303083	Mammals	Chordates
https://hy.wikipedia.org/wiki/%D5%8D%D5%B8%D5%BE%D5%B8%D6%80%D5%A1%D5%AF%D5%A1%D5%B6_%D5%A1%D5%B2%D5%BE%D5%A5%D5%BD	0.474732688	Mammals	Chordates
https://id.wikipedia.org/wiki/Rubah_merah	-0.001482419	Mammals	Chordates
https://is.wikipedia.org/wiki/Rau%C3%B0refur	-8.93E-04	Mammals	Chordates
https://it.wikipedia.org/wiki/Vulpes_vulpes	0.387448176	Mammals	Chordates
https://ja.wikipedia.org/wiki/%E3%82%A2%E3%82%AB%E3%82%AE%E3%83%84%E3%83%8D	0.211454205	Mammals	Chordates
https://ka.wikipedia.org/wiki/%E1%83%A9%E1%83%95%E1%83%94%E1%83%A3%E1%83%9A%E1%83%94%E1%83%91%E1%83%A0%E1%83%98%E1%83%95%E1%83%98_%E1%83%9B%E1%83%94%E1%83%9A%E1%83%90	0.415262813	Mammals	Chordates
https://kk.wikipedia.org/wiki/%D0%A2%D2%AF%D0%BB%D0%BA%D1%96	0.577518566	Mammals	Chordates
https://ko.wikipedia.org/wiki/%EB%B6%89%EC%9D%80%EC%97%AC%EC%9A%B0	0.33904029	Mammals	Chordates
https://la.wikipedia.org/wiki/Vulpes_vulpes	-0.001378239	Mammals	Chordates
https://lt.wikipedia.org/wiki/Rudoji_lap%C4%97	0.408376132	Mammals	Chordates
https://lv.wikipedia.org/wiki/Rud%C4%81_lapsa	0.426108313	Mammals	Chordates
https://mk.wikipedia.org/wiki/%D0%A6%D1%80%D0%B2%D0%B5%D0%BD%D0%B0_%D0%BB%D0%B8%D1%81%D0%B8%D1%86%D0%B0	0.379318023	Mammals	Chordates
https://mn.wikipedia.org/wiki/%D0%A3%D0%BB%D0%B0%D0%B0%D0%BD_%D2%AF%D0%BD%D1%8D%D0%B3	0.403364445	Mammals	Chordates
https://nl.wikipedia.org/wiki/Vos_(dier)	0.312223372	Mammals	Chordates
https://nn.wikipedia.org/wiki/Raudrev	0.076696383	Mammals	Chordates
https://no.wikipedia.org/wiki/R%C3%B8drev	0.107576667	Mammals	Chordates
https://pl.wikipedia.org/wiki/Lis_rudy	0.227424876	Mammals	Chordates
https://pt.wikipedia.org/wiki/Raposa-vermelha	0.169940492	Mammals	Chordates
https://rm.wikipedia.org/wiki/Vulp	0.176409934	Mammals	Chordates
https://ro.wikipedia.org/wiki/Vulpe_ro%C8%99ie	0.492803249	Mammals	Chordates
https://ru.wikipedia.org/wiki/%D0%9E%D0%B1%D1%8B%D0%BA%D0%BD%D0%BE%D0%B2%D0%B5%D0%BD%D0%BD%D0%B0%D1%8F_%D0%BB%D0%B8%D1%81%D0%B8%D1%86%D0%B0	0.654694313	Mammals	Chordates
https://sh.wikipedia.org/wiki/Crvena_lisica	0.457919523	Mammals	Chordates
https://simple.wikipedia.org/wiki/Red_fox	0.294869313	Mammals	Chordates
https://sk.wikipedia.org/wiki/L%C3%AD%C5%A1ka_hrdzav%C3%A1	0.698364905	Mammals	Chordates
https://sl.wikipedia.org/wiki/Navadna_lisica	0.675203185	Mammals	Chordates
https://sq.wikipedia.org/wiki/Dhelpra_e_kuqe	0.046402086	Mammals	Chordates
https://sr.wikipedia.org/wiki/%D0%A0%D0%B8%D1%92%D0%B0_%D0%BB%D0%B8%D1%81%D0%B8%D1%86%D0%B0	0.316215321	Mammals	Chordates
https://sv.wikipedia.org/wiki/R%C3%B6dr%C3%A4v	0.054365366	Mammals	Chordates
https://th.wikipedia.org/wiki/%E0%B8%AB%E0%B8%A1%E0%B8%B2%E0%B8%88%E0%B8%B4%E0%B9%89%E0%B8%87%E0%B8%88%E0%B8%AD%E0%B8%81%E0%B9%81%E0%B8%94%E0%B8%87	0.242547396	Mammals	Chordates
https://tr.wikipedia.org/wiki/K%C4%B1z%C4%B1l_tilki	0.319216593	Mammals	Chordates
https://uk.wikipedia.org/wiki/%D0%9B%D0%B8%D1%81%D0%B8%D1%86%D1%8F_%D0%B7%D0%B2%D0%B8%D1%87%D0%B0%D0%B9%D0%BD%D0%B0	0.524294323	Mammals	Chordates
https://vi.wikipedia.org/wiki/C%C3%A1o_%C4%91%E1%BB%8F	0.821025969	Mammals	Chordates
https://vls.wikipedia.org/wiki/Vos	0.003746792	Mammals	Chordates
https://zh-yue.wikipedia.org/wiki/%E7%B4%85%E7%8B%90	0.030219154	Mammals	Chordates
https://zh.wikipedia.org/wiki/%E8%B5%A4%E7%8B%90	0.351605313	Mammals	Chordates
https://ar.wikipedia.org/wiki/%D9%82%D9%86%D9%81%D8%B0_%D8%A3%D9%88%D8%B1%D9%88%D8%A8%D9%8A	0.010440032	Mammals	Chordates
https://az.wikipedia.org/wiki/Adi_kirpi	0.564668573	Mammals	Chordates
https://be.wikipedia.org/wiki/%D0%95%D1%9E%D1%80%D0%B0%D0%BF%D0%B5%D0%B9%D1%81%D0%BA%D1%96_%D0%B2%D0%BE%D0%B6%D1%8B%D0%BA	0.314979746	Mammals	Chordates
https://bg.wikipedia.org/wiki/%D0%97%D0%B0%D0%BF%D0%B0%D0%B4%D0%BD%D0%BE%D0%B5%D0%B2%D1%80%D0%BE%D0%BF%D0%B5%D0%B9%D1%81%D0%BA%D0%B8_%D1%82%D0%B0%D1%80%D0%B0%D0%BB%D0%B5%D0%B6	0.734581288	Mammals	Chordates
https://ca.wikipedia.org/wiki/Eri%C3%A7%C3%B3_com%C3%BA	0.271417018	Mammals	Chordates
https://cs.wikipedia.org/wiki/Je%C5%BEek_z%C3%A1padn%C3%AD	0.105513092	Mammals	Chordates
https://da.wikipedia.org/wiki/Pindsvin	0.149598541	Mammals	Chordates
https://de.wikipedia.org/wiki/Braunbrustigel	0.79070343	Mammals	Chordates
https://en.wikipedia.org/wiki/European_hedgehog	0.146509664	Mammals	Chordates
https://es.wikipedia.org/wiki/Erinaceus_europaeus	0.398684273	Mammals	Chordates
https://et.wikipedia.org/wiki/Siil	0.02849868	Mammals	Chordates
https://fa.wikipedia.org/wiki/%D8%AC%D9%88%D8%AC%D9%87%E2%80%8C%D8%AA%DB%8C%D8%BA%DB%8C_%D8%A7%D8%B1%D9%88%D9%BE%D8%A7%DB%8C%DB%8C	0.068592143	Mammals	Chordates
https://fi.wikipedia.org/wiki/Siili	0.826017876	Mammals	Chordates
https://fr.wikipedia.org/wiki/Erinaceus_europaeus	0.549312323	Mammals	Chordates
https://gl.wikipedia.org/wiki/Ourizo_cacho	0.055602243	Mammals	Chordates
https://he.wikipedia.org/wiki/%D7%A7%D7%99%D7%A4%D7%95%D7%93_%D7%90%D7%99%D7%A8%D7%95%D7%A4%D7%99	-5.03E-04	Mammals	Chordates
https://hr.wikipedia.org/wiki/Europski_je%C5%BE	0.001856419	Mammals	Chordates
https://hu.wikipedia.org/wiki/Eur%C3%B3pai_s%C3%BCn	0.348852584	Mammals	Chordates
https://hy.wikipedia.org/wiki/%D5%8D%D5%B8%D5%BE%D5%B8%D6%80%D5%A1%D5%AF%D5%A1%D5%B6_%D5%B8%D5%A6%D5%B6%D5%AB	0.106586736	Mammals	Chordates
https://it.wikipedia.org/wiki/Erinaceus_europaeus	0.733311802	Mammals	Chordates
https://ja.wikipedia.org/wiki/%E3%83%A8%E3%83%BC%E3%83%AD%E3%83%83%E3%83%91%E3%83%8F%E3%83%AA%E3%83%8D%E3%82%BA%E3%83%9F	0.093196648	Mammals	Chordates
https://lt.wikipedia.org/wiki/%C5%A0iaur%C4%97s_vakar%C5%B3_Europos_e%C5%BEys	-3.53E-04	Mammals	Chordates
https://lv.wikipedia.org/wiki/Br%C5%ABnkr%C5%ABtainais_ezis	0.114321421	Mammals	Chordates
https://nl.wikipedia.org/wiki/Egel	0.71339121	Mammals	Chordates
https://nn.wikipedia.org/wiki/Piggsvin	0.287915085	Mammals	Chordates
https://no.wikipedia.org/wiki/Piggsvin	0.65796533	Mammals	Chordates
https://pl.wikipedia.org/wiki/Je%C5%BC_zachodni	0.272502338	Mammals	Chordates
https://pt.wikipedia.org/wiki/Ouri%C3%A7o-terrestre	0.026162838	Mammals	Chordates
https://ru.wikipedia.org/wiki/%D0%9E%D0%B1%D1%8B%D0%BA%D0%BD%D0%BE%D0%B2%D0%B5%D0%BD%D0%BD%D1%8B%D0%B9_%D1%91%D0%B6	0.184243195	Mammals	Chordates
https://sk.wikipedia.org/wiki/Je%C5%BE_tmav%C3%BD	0.273165663	Mammals	Chordates
https://sl.wikipedia.org/wiki/Rjavoprsi_je%C5%BE	0.242919109	Mammals	Chordates
https://sr.wikipedia.org/wiki/%D0%95%D0%B2%D1%80%D0%BE%D0%BF%D1%81%D0%BA%D0%B8_%D1%98%D0%B5%D0%B6	0.518233746	Mammals	Chordates
https://sv.wikipedia.org/wiki/Igelkott	0.824203795	Mammals	Chordates
https://th.wikipedia.org/wiki/%E0%B9%80%E0%B8%AE%E0%B8%94%E0%B8%88%E0%B9%8C%E0%B8%AE%E0%B8%AD%E0%B8%81%E0%B8%A2%E0%B8%B8%E0%B9%82%E0%B8%A3%E0%B8%9B	0.13054024	Mammals	Chordates
https://tr.wikipedia.org/wiki/Bat%C4%B1_Avrupa_kirpisi	0.192626391	Mammals	Chordates
https://uk.wikipedia.org/wiki/%D0%87%D0%B6%D0%B0%D0%BA_%D1%94%D0%B2%D1%80%D0%BE%D0%BF%D0%B5%D0%B9%D1%81%D1%8C%D0%BA%D0%B8%D0%B9	0.349455192	Mammals	Chordates
https://vi.wikipedia.org/wiki/Nh%C3%ADm_gai_ch%C3%A2u_%C3%82u	0.133211043	Mammals	Chordates
https://zh.wikipedia.org/wiki/%E8%A5%BF%E6%AC%A7%E5%88%BA%E7%8C%AC	0.001630247	Mammals	Chordates
https://ar.wikipedia.org/wiki/%D8%B3%D9%86%D8%AC%D8%A7%D8%A8_%D8%A3%D8%AD%D9%85%D8%B1	0.563471695	Mammals	Chordates
https://az.wikipedia.org/wiki/Adi_sincab	0.719284259	Mammals	Chordates
https://bar.wikipedia.org/wiki/Oachkatzl	0.376678397	Mammals	Chordates
https://be.wikipedia.org/wiki/%D0%92%D0%B0%D0%B2%D1%91%D1%80%D0%BA%D0%B0_%D0%B7%D0%B2%D1%8B%D1%87%D0%B0%D0%B9%D0%BD%D0%B0%D1%8F	0.435791685	Mammals	Chordates
https://bg.wikipedia.org/wiki/%D0%9E%D0%B1%D0%B8%D0%BA%D0%BD%D0%BE%D0%B2%D0%B5%D0%BD%D0%B0_%D0%BA%D0%B0%D1%82%D0%B5%D1%80%D0%B8%D1%86%D0%B0	0.80830701	Mammals	Chordates
https://bs.wikipedia.org/wiki/Obi%C4%8Dna_vjeverica	0.327371032	Mammals	Chordates
https://ca.wikipedia.org/wiki/Esquirol	0.421051721	Mammals	Chordates
https://cs.wikipedia.org/wiki/Veverka_obecn%C3%A1	0.58476904	Mammals	Chordates
https://da.wikipedia.org/wiki/Egern	0.089802969	Mammals	Chordates
https://de.wikipedia.org/wiki/Eichh%C3%B6rnchen	0.546934211	Mammals	Chordates
https://en.wikipedia.org/wiki/Red_squirrel	0.18157545	Mammals	Chordates
https://es.wikipedia.org/wiki/Sciurus_vulgaris	0.108606948	Mammals	Chordates
https://et.wikipedia.org/wiki/Orav	0.580535219	Mammals	Chordates
https://eu.wikipedia.org/wiki/Katagorri_arrunt	0.275176411	Mammals	Chordates
https://fa.wikipedia.org/wiki/%D8%B3%D9%86%D8%AC%D8%A7%D8%A8_%D9%82%D8%B1%D9%85%D8%B2	0.307040627	Mammals	Chordates
https://fi.wikipedia.org/wiki/Orava	0.160838307	Mammals	Chordates
https://fr.wikipedia.org/wiki/%C3%89cureuil_roux	0.410603672	Mammals	Chordates
https://gl.wikipedia.org/wiki/Esqu%C3%ADo_vermello	0.31593286	Mammals	Chordates
https://he.wikipedia.org/wiki/%D7%A1%D7%A0%D7%90%D7%99_%D7%90%D7%93%D7%95%D7%9D	0.027008168	Mammals	Chordates
https://hr.wikipedia.org/wiki/Crvena_vjeverica	0.267235343	Mammals	Chordates
https://hu.wikipedia.org/wiki/Eur%C3%B3pai_m%C3%B3kus	0.658850683	Mammals	Chordates
https://id.wikipedia.org/wiki/Bajing_merah	0.187603705	Mammals	Chordates
https://it.wikipedia.org/wiki/Sciurus_vulgaris	0.018981082	Mammals	Chordates
https://ja.wikipedia.org/wiki/%E3%82%AD%E3%82%BF%E3%83%AA%E3%82%B9	0.024211562	Mammals	Chordates
https://ko.wikipedia.org/wiki/%EC%B2%AD%EC%84%9C	0.062559849	Mammals	Chordates
https://lt.wikipedia.org/wiki/Paprastoji_vover%C4%97	0.467201907	Mammals	Chordates
https://lv.wikipedia.org/wiki/Rud%C4%81_v%C4%81vere	0.537606489	Mammals	Chordates
https://mk.wikipedia.org/wiki/%D0%A6%D1%80%D0%B2%D0%B5%D0%BD%D0%B0_%D0%B2%D0%B5%D1%80%D0%B2%D0%B5%D1%80%D0%B8%D1%86%D0%B0	0.201752914	Mammals	Chordates
https://ms.wikipedia.org/wiki/Tupai_Merah	0.195195707	Mammals	Chordates
https://nds.wikipedia.org/wiki/Katteker	0.01527278	Mammals	Chordates
https://nl.wikipedia.org/wiki/Eekhoorn_(zoogdier)	0.33123049	Mammals	Chordates
https://nn.wikipedia.org/wiki/Ekorn	0.063690358	Mammals	Chordates
https://no.wikipedia.org/wiki/Ekorn	-0.001111271	Mammals	Chordates
https://pl.wikipedia.org/wiki/Wiewi%C3%B3rka_pospolita	0.261201481	Mammals	Chordates
https://pt.wikipedia.org/wiki/Esquilo-vermelho	0.200300099	Mammals	Chordates
https://ru.wikipedia.org/wiki/%D0%9E%D0%B1%D1%8B%D0%BA%D0%BD%D0%BE%D0%B2%D0%B5%D0%BD%D0%BD%D0%B0%D1%8F_%D0%B1%D0%B5%D0%BB%D0%BA%D0%B0	0.584207245	Mammals	Chordates
https://sk.wikipedia.org/wiki/Veverica_oby%C4%8Dajn%C3%A1	0.114465538	Mammals	Chordates
https://sl.wikipedia.org/wiki/Navadna_veverica	0.624549274	Mammals	Chordates
https://sq.wikipedia.org/wiki/Ketri_i_kuq	0.455674322	Mammals	Chordates
https://sr.wikipedia.org/wiki/%D0%95%D0%B2%D1%80%D0%BE%D0%BF%D1%81%D0%BA%D0%B0_%D0%B2%D0%B5%D0%B2%D0%B5%D1%80%D0%B8%D1%86%D0%B0	0.172774827	Mammals	Chordates
https://sv.wikipedia.org/wiki/Ekorre	0.119283984	Mammals	Chordates
https://tr.wikipedia.org/wiki/K%C4%B1z%C4%B1l_sincap	0.466417088	Mammals	Chordates
https://uk.wikipedia.org/wiki/%D0%92%D0%B8%D0%B2%D1%96%D1%80%D0%BA%D0%B0_%D0%B7%D0%B2%D0%B8%D1%87%D0%B0%D0%B9%D0%BD%D0%B0	0.34244438	Mammals	Chordates
https://vi.wikipedia.org/wiki/S%C3%B3c_%C4%91%E1%BB%8F	0.527823169	Mammals	Chordates
https://zh.wikipedia.org/wiki/%E6%AD%90%E4%BA%9E%E7%B4%85%E6%9D%BE%E9%BC%A0	0.033090645	Mammals	Chordates
https://ar.wikipedia.org/wiki/%D9%85%D8%A7%D9%87%D9%8A_%D9%85%D8%A7%D9%87%D9%8A	0.034255258	Ray-finned fish	Chordates
https://bg.wikipedia.org/wiki/%D0%9E%D0%B1%D0%B8%D0%BA%D0%BD%D0%BE%D0%B2%D0%B5%D0%BD%D0%B0_%D0%B4%D0%B5%D0%BB%D1%84%D0%B8%D0%BD%D0%BE%D0%B2%D0%B0_%D1%80%D0%B8%D0%B1%D0%B0	0.580201469	Ray-finned fish	Chordates
https://ca.wikipedia.org/wiki/Llampuga	0.677135855	Ray-finned fish	Chordates
https://cs.wikipedia.org/wiki/Zlak_nachov%C3%BD	0.066606943	Ray-finned fish	Chordates
https://de.wikipedia.org/wiki/Gemeine_Goldmakrele	0.23831879	Ray-finned fish	Chordates
https://en.wikipedia.org/wiki/Mahi-mahi	0.725971067	Ray-finned fish	Chordates
https://es.wikipedia.org/wiki/Coryphaena_hippurus	0.432811048	Ray-finned fish	Chordates
https://fa.wikipedia.org/wiki/%DA%AF%D8%A7%D9%84%DB%8C%D8%AA	0.878070843	Ray-finned fish	Chordates
https://fi.wikipedia.org/wiki/Dolfiini	0.687391892	Ray-finned fish	Chordates
https://fr.wikipedia.org/wiki/Coryphaena_hippurus	0.144171853	Ray-finned fish	Chordates
https://he.wikipedia.org/wiki/%D7%A8%D7%A2%D7%9E%D7%AA%D7%9F_%D7%9B%D7%97%D7%9C%D7%97%D7%9C	0.772368784	Ray-finned fish	Chordates
https://hi.wikipedia.org/wiki/%E0%A4%AE%E0%A4%BE%E0%A4%B9%E0%A5%80-%E0%A4%AE%E0%A4%BE%E0%A4%B9%E0%A5%80	-8.34E-04	Ray-finned fish	Chordates
https://hu.wikipedia.org/wiki/Coryphaena_hippurus	2.25E-04	Ray-finned fish	Chordates
https://id.wikipedia.org/wiki/Ikan_Lemadang	0.262135559	Ray-finned fish	Chordates
https://it.wikipedia.org/wiki/Coryphaena_hippurus	0.751479663	Ray-finned fish	Chordates
https://ja.wikipedia.org/wiki/%E3%82%B7%E3%82%A4%E3%83%A9	0.822688239	Ray-finned fish	Chordates
https://ko.wikipedia.org/wiki/%EB%A7%8C%EC%83%88%EA%B8%B0	0.455568643	Ray-finned fish	Chordates
https://nl.wikipedia.org/wiki/Goudmakreel	0.217073255	Ray-finned fish	Chordates
https://pl.wikipedia.org/wiki/Koryfena	0.635050019	Ray-finned fish	Chordates
https://pt.wikipedia.org/wiki/Coryphaena_hippurus	0.190824556	Ray-finned fish	Chordates
https://ru.wikipedia.org/wiki/%D0%91%D0%BE%D0%BB%D1%8C%D1%88%D0%B0%D1%8F_%D0%BA%D0%BE%D1%80%D0%B8%D1%84%D0%B5%D0%BD%D0%B0	0.122826421	Ray-finned fish	Chordates
https://scn.wikipedia.org/wiki/Lampuca	0.47229753	Ray-finned fish	Chordates
https://sv.wikipedia.org/wiki/Guldmakrill	0.174357818	Ray-finned fish	Chordates
https://th.wikipedia.org/wiki/%E0%B8%9B%E0%B8%A5%E0%B8%B2%E0%B8%AD%E0%B8%B5%E0%B9%82%E0%B8%95%E0%B9%89%E0%B8%A1%E0%B8%AD%E0%B8%8D	0.197259327	Ray-finned fish	Chordates
https://vi.wikipedia.org/wiki/C%C3%A1_n%E1%BB%A5c_heo_c%E1%BB%9D	-0.001291347	Ray-finned fish	Chordates
https://zh.wikipedia.org/wiki/%E9%B2%AF%E9%B3%85	0.090467173	Ray-finned fish	Chordates
https://af.wikipedia.org/wiki/Axoloti	0.01549787	Amphibians	Chordates
https://als.wikipedia.org/wiki/Axolotl	0.186004417	Amphibians	Chordates
https://ar.wikipedia.org/wiki/%D8%B9%D9%81%D8%B1%D9%8A%D8%AA_%D8%A7%D9%84%D9%85%D8%A7%D8%A1	0.347482164	Amphibians	Chordates
https://bg.wikipedia.org/wiki/%D0%90%D0%BA%D1%81%D0%BE%D0%BB%D0%BE%D1%82%D1%8A%D0%BB	0.121159384	Amphibians	Chordates
https://ca.wikipedia.org/wiki/Axolot	0.460286317	Amphibians	Chordates
https://cs.wikipedia.org/wiki/Axolotl_mexick%C3%BD	0.409260923	Amphibians	Chordates
https://da.wikipedia.org/wiki/Axolotl	0.299816466	Amphibians	Chordates
https://de.wikipedia.org/wiki/Axolotl	0.247591715	Amphibians	Chordates
https://el.wikipedia.org/wiki/%CE%91%CE%BE%CE%BF%CE%BB%CF%8C%CF%84%CE%BB	0.154042836	Amphibians	Chordates
https://en.wikipedia.org/wiki/Axolotl	0.224688196	Amphibians	Chordates
https://es.wikipedia.org/wiki/Ambystoma_mexicanum	0.108727467	Amphibians	Chordates
https://et.wikipedia.org/wiki/Mehhiko_t%C3%B6mpsuu	0.194740535	Amphibians	Chordates
https://eu.wikipedia.org/wiki/Axolot	0.732892782	Amphibians	Chordates
https://fa.wikipedia.org/wiki/%D8%B3%D9%85%D9%86%D8%AF%D8%B1_%D9%85%DA%A9%D8%B2%DB%8C%DA%A9%DB%8C	0.152622827	Amphibians	Chordates
https://fi.wikipedia.org/wiki/Aksolotli	0.059425793	Amphibians	Chordates
https://fr.wikipedia.org/wiki/Axolotl	0.361252514	Amphibians	Chordates
https://he.wikipedia.org/wiki/%D7%90%D7%A7%D7%A1%D7%95%D7%9C%D7%95%D7%98%D7%9C_%D7%9E%D7%A7%D7%A1%D7%99%D7%A7%D7%A0%D7%99	0.291128227	Amphibians	Chordates
https://hr.wikipedia.org/wiki/Aksolotl	0.463232031	Amphibians	Chordates
https://hu.wikipedia.org/wiki/Mexik%C3%B3i_axolotl	0.373431206	Amphibians	Chordates
https://id.wikipedia.org/wiki/Axolotl	0.19422133	Amphibians	Chordates
https://it.wikipedia.org/wiki/Ambystoma_mexicanum	0.086972702	Amphibians	Chordates
https://ko.wikipedia.org/wiki/%EC%95%84%ED%99%80%EB%A1%9C%ED%8B%80	0.067392076	Amphibians	Chordates
https://lv.wikipedia.org/wiki/Aksolotls	0.557330355	Amphibians	Chordates
https://nl.wikipedia.org/wiki/Axolotl	0.417047306	Amphibians	Chordates
https://no.wikipedia.org/wiki/Axolotl	0.009544982	Amphibians	Chordates
https://pfl.wikipedia.org/wiki/Axolotl	0.105464653	Amphibians	Chordates
https://pl.wikipedia.org/wiki/Ambystoma_meksyka%C5%84ska	0.526922031	Amphibians	Chordates
https://pt.wikipedia.org/wiki/Ambystoma_mexicanum	0.216771082	Amphibians	Chordates
https://ro.wikipedia.org/wiki/Axolotl	0.423612113	Amphibians	Chordates
https://ru.wikipedia.org/wiki/%D0%90%D0%BA%D1%81%D0%BE%D0%BB%D0%BE%D1%82%D0%BB%D1%8C	0.563790588	Amphibians	Chordates
https://sco.wikipedia.org/wiki/Axolotl	0.059422396	Amphibians	Chordates
https://simple.wikipedia.org/wiki/Axolotl	0.36485026	Amphibians	Chordates
https://sk.wikipedia.org/wiki/Axolotl_mexick%C3%BD	0.090974933	Amphibians	Chordates
https://sr.wikipedia.org/wiki/%D0%90%D0%BA%D1%81%D0%BE%D0%BB%D0%BE%D1%82%D0%BB	0.567558006	Amphibians	Chordates
https://sv.wikipedia.org/wiki/Axolotl	0.371453455	Amphibians	Chordates
https://th.wikipedia.org/wiki/%E0%B9%81%E0%B8%AD%E0%B8%81%E0%B9%82%E0%B8%8B%E0%B8%A5%E0%B8%AD%E0%B9%80%E0%B8%95%E0%B8%B4%E0%B8%A5	0.077423682	Amphibians	Chordates
https://tr.wikipedia.org/wiki/Aksolotl	0.296207838	Amphibians	Chordates
https://uk.wikipedia.org/wiki/%D0%90%D0%BA%D1%81%D0%BE%D0%BB%D0%BE%D1%82%D0%BB%D1%8C	0.633848119	Amphibians	Chordates
https://vi.wikipedia.org/wiki/K%E1%BB%B3_gi%C3%B4ng_Mexico	0.388462139	Amphibians	Chordates
https://zh-yue.wikipedia.org/wiki/%E5%A2%A8%E8%A5%BF%E5%93%A5%E8%A0%91%E8%9E%88	0.474299084	Amphibians	Chordates
https://zh.wikipedia.org/wiki/%E5%A2%A8%E8%A5%BF%E5%93%A5%E9%92%9D%E5%8F%A3%E8%9E%88	0.110560742	Amphibians	Chordates
https://cs.wikipedia.org/wiki/Tet%C5%99%C3%ADvek_pr%C3%A9riov%C3%BD	-0.001787052	Birds	Chordates
https://de.wikipedia.org/wiki/Pr%C3%A4riehuhn	0.506969824	Birds	Chordates
https://en.wikipedia.org/wiki/Greater_prairie_chicken	0.33160853	Birds	Chordates
https://es.wikipedia.org/wiki/Tympanuchus_cupido	0.025624399	Birds	Chordates
https://fr.wikipedia.org/wiki/T%C3%A9tras_des_prairies	0.431444937	Birds	Chordates
https://hu.wikipedia.org/wiki/Nagy_pr%C3%A9rity%C3%BAk	0.300354619	Birds	Chordates
https://it.wikipedia.org/wiki/Tympanuchus_cupido	0.684912406	Birds	Chordates
https://ja.wikipedia.org/wiki/%E3%82%BD%E3%82%A6%E3%82%B2%E3%83%B3%E3%83%A9%E3%82%A4%E3%83%81%E3%83%A7%E3%82%A6	0.488078365	Birds	Chordates
https://nl.wikipedia.org/wiki/Prairiehoen	-8.56E-04	Birds	Chordates
https://pl.wikipedia.org/wiki/Preriokur_dwuczuby	0.48668474	Birds	Chordates
https://pt.wikipedia.org/wiki/Tetraz-das-pradarias	0.116024712	Birds	Chordates
https://ru.wikipedia.org/wiki/%D0%9B%D1%83%D0%B3%D0%BE%D0%B2%D0%BE%D0%B9_%D1%82%D0%B5%D1%82%D0%B5%D1%80%D0%B5%D0%B2	-2.86E-04	Birds	Chordates
https://de.wikipedia.org/wiki/Kleines_Pr%C3%A4riehuhn	0.014358794	Birds	Chordates
https://en.wikipedia.org/wiki/Lesser_prairie_chicken	0.094086253	Birds	Chordates
https://es.wikipedia.org/wiki/Tympanuchus_pallidicinctus	-8.33E-04	Birds	Chordates
https://fr.wikipedia.org/wiki/T%C3%A9tras_p%C3%A2le	0.049488927	Birds	Chordates
https://it.wikipedia.org/wiki/Tympanuchus_pallidicinctus	-6.50E-04	Birds	Chordates
https://cs.wikipedia.org/wiki/Alkoun_%C3%BAzkozob%C3%BD	0.630742626	Birds	Chordates
https://da.wikipedia.org/wiki/Lomvie	0.002691225	Birds	Chordates
https://de.wikipedia.org/wiki/Trottellumme	0.719907754	Birds	Chordates
https://en.wikipedia.org/wiki/Common_murre	0.148141164	Birds	Chordates
https://es.wikipedia.org/wiki/Uria_aalge	0.512141446	Birds	Chordates
https://fi.wikipedia.org/wiki/Etel%C3%A4nkiisla	0.107113667	Birds	Chordates
https://fr.wikipedia.org/wiki/Guillemot_de_Tro%C3%AFl	0.489358933	Birds	Chordates
https://gl.wikipedia.org/wiki/Arao_dos_cons	0.159369603	Birds	Chordates
https://he.wikipedia.org/wiki/%D7%90%D7%95%D7%A8%D7%99%D7%94_%D7%9E%D7%A6%D7%95%D7%99%D7%94	-0.00146847	Birds	Chordates
https://hu.wikipedia.org/wiki/Lumma	0.537372292	Birds	Chordates
https://is.wikipedia.org/wiki/Langv%C3%ADa	0.401026403	Birds	Chordates
https://it.wikipedia.org/wiki/Uria_aalge	0.288067413	Birds	Chordates
https://ja.wikipedia.org/wiki/%E3%82%A6%E3%83%9F%E3%82%AC%E3%83%A9%E3%82%B9	0.628391743	Birds	Chordates
https://ko.wikipedia.org/wiki/%EB%B0%94%EB%8B%A4%EC%98%A4%EB%A6%AC	0.278030408	Birds	Chordates
https://lt.wikipedia.org/wiki/Laibasnapis_nar%C5%ABn%C4%97lis	-4.76E-04	Birds	Chordates
https://nl.wikipedia.org/wiki/Zeekoet	0.218989285	Birds	Chordates
https://no.wikipedia.org/wiki/Lomvi	0.52416612	Birds	Chordates
https://pl.wikipedia.org/wiki/Nurzyk_zwyczajny	0.631260484	Birds	Chordates
https://pt.wikipedia.org/wiki/Airo	0.384169298	Birds	Chordates
https://ru.wikipedia.org/wiki/%D0%A2%D0%BE%D0%BD%D0%BA%D0%BE%D0%BA%D0%BB%D1%8E%D0%B2%D0%B0%D1%8F_%D0%BA%D0%B0%D0%B9%D1%80%D0%B0	0.246386333	Birds	Chordates
https://sv.wikipedia.org/wiki/Sillgrissla	0.483778894	Birds	Chordates
https://zh.wikipedia.org/wiki/%E5%B4%96%E6%B5%B7%E9%B4%89	0.277464992	Birds	Chordates
https://ar.wikipedia.org/wiki/%D8%B7%D9%8A%D8%B7%D9%88%D9%8A_%D8%A3%D8%AD%D9%85%D8%B1_%D8%A7%D9%84%D8%B3%D8%A7%D9%82	0.218820746	Birds	Chordates
https://ca.wikipedia.org/wiki/Gamba_roja_comuna	0.046691991	Birds	Chordates
https://cs.wikipedia.org/wiki/Vodou%C5%A1_rudonoh%C3%BD	0.680114811	Birds	Chordates
https://da.wikipedia.org/wiki/R%C3%B8dben	0.57085376	Birds	Chordates
https://de.wikipedia.org/wiki/Rotschenkel	0.774116991	Birds	Chordates
https://en.wikipedia.org/wiki/Common_redshank	0.24452903	Birds	Chordates
https://es.wikipedia.org/wiki/Tringa_totanus	0.544124777	Birds	Chordates
https://et.wikipedia.org/wiki/Punajalg-tilder	0.668329509	Birds	Chordates
https://fi.wikipedia.org/wiki/Punajalkaviklo	0.720826365	Birds	Chordates
https://fr.wikipedia.org/wiki/Chevalier_gambette	0.344375302	Birds	Chordates
https://hu.wikipedia.org/wiki/Pirosl%C3%A1b%C3%BA_cank%C3%B3	0.704398307	Birds	Chordates
https://id.wikipedia.org/wiki/Trinil_kaki-merah	0.415321773	Birds	Chordates
https://is.wikipedia.org/wiki/Stelkur	0.739685488	Birds	Chordates
https://it.wikipedia.org/wiki/Tringa_totanus	0.732781442	Birds	Chordates
https://ja.wikipedia.org/wiki/%E3%82%A2%E3%82%AB%E3%82%A2%E3%82%B7%E3%82%B7%E3%82%AE	0.072511029	Birds	Chordates
https://lt.wikipedia.org/wiki/Raudonkojis_tulikas	0.70754807	Birds	Chordates
https://nl.wikipedia.org/wiki/Tureluur	0.740435523	Birds	Chordates
https://no.wikipedia.org/wiki/R%C3%B8dstilk	0.8514684	Birds	Chordates
https://pl.wikipedia.org/wiki/Krwawodzi%C3%B3b	0.682538737	Birds	Chordates
https://ru.wikipedia.org/wiki/%D0%A2%D1%80%D0%B0%D0%B2%D0%BD%D0%B8%D0%BA_(%D0%BF%D1%82%D0%B8%D1%86%D0%B0)	0.868648694	Birds	Chordates
https://sv.wikipedia.org/wiki/R%C3%B6dbena	0.840298325	Birds	Chordates
https://zh.wikipedia.org/wiki/%E7%BA%A2%E8%84%9A%E9%B9%AC	0.137534667	Birds	Chordates
https://ar.wikipedia.org/wiki/%D9%83%D8%B1%D9%88%D8%A7%D9%86_%D8%A7%D9%84%D9%85%D8%A7%D8%A1	-5.79E-04	Birds	Chordates
https://cs.wikipedia.org/wiki/Koliha_velk%C3%A1	0.728592454	Birds	Chordates
https://da.wikipedia.org/wiki/Storspove	0.55340846	Birds	Chordates
https://de.wikipedia.org/wiki/Gro%C3%9Fer_Brachvogel	0.728010811	Birds	Chordates
https://el.wikipedia.org/wiki/%CE%A4%CE%BF%CF%85%CF%81%CE%BB%CE%AF%CE%B4%CE%B1_(%CF%80%CF%84%CE%B7%CE%BD%CF%8C)	0.269172834	Birds	Chordates
https://en.wikipedia.org/wiki/Eurasian_curlew	0.733407074	Birds	Chordates
https://es.wikipedia.org/wiki/Numenius_arquata	0.214791916	Birds	Chordates
https://et.wikipedia.org/wiki/Suurkoovitaja	0.680092517	Birds	Chordates
https://fi.wikipedia.org/wiki/Kuovi	0.636534403	Birds	Chordates
https://fr.wikipedia.org/wiki/Courlis_cendr%C3%A9	0.254988911	Birds	Chordates
https://gl.wikipedia.org/wiki/Mazarico_real	0.436143279	Birds	Chordates
https://hu.wikipedia.org/wiki/Nagy_p%C3%B3ling	0.415344524	Birds	Chordates
https://id.wikipedia.org/wiki/Gajahan_erasia	0.125931243	Birds	Chordates
https://it.wikipedia.org/wiki/Numenius_arquata	0.342574521	Birds	Chordates
https://ja.wikipedia.org/wiki/%E3%83%80%E3%82%A4%E3%82%B7%E3%83%A3%E3%82%AF%E3%82%B7%E3%82%AE	0.390665912	Birds	Chordates
https://ko.wikipedia.org/wiki/%EB%A7%88%EB%8F%84%EC%9A%94	1.73E-04	Birds	Chordates
https://lt.wikipedia.org/wiki/Did%C5%BEioji_kuolinga	0.512732805	Birds	Chordates
https://lv.wikipedia.org/wiki/Kuitala	0.003420787	Birds	Chordates
https://nl.wikipedia.org/wiki/Wulp	0.470343509	Birds	Chordates
https://nn.wikipedia.org/wiki/Storspove	0.895434764	Birds	Chordates
https://no.wikipedia.org/wiki/Storspove	0.923637964	Birds	Chordates
https://pl.wikipedia.org/wiki/Kulik_wielki	0.394686951	Birds	Chordates
https://pt.wikipedia.org/wiki/Ma%C3%A7arico-real	0.261745227	Birds	Chordates
https://ru.wikipedia.org/wiki/%D0%91%D0%BE%D0%BB%D1%8C%D1%88%D0%BE%D0%B9_%D0%BA%D1%80%D0%BE%D0%BD%D1%88%D0%BD%D0%B5%D0%BF	0.365536965	Birds	Chordates
https://sk.wikipedia.org/wiki/Hvizd%C3%A1k_ve%C4%BEk%C3%BD	0.493526108	Birds	Chordates
https://sv.wikipedia.org/wiki/Storspov	0.814328156	Birds	Chordates
https://ta.wikipedia.org/wiki/%E0%AE%AA%E0%AF%86%E0%AE%B0%E0%AE%BF%E0%AE%AF_%E0%AE%95%E0%AF%8B%E0%AE%9F%E0%AF%8D%E0%AE%9F%E0%AE%BE%E0%AE%A9%E0%AF%8D	0.092106239	Birds	Chordates
https://uk.wikipedia.org/wiki/%D0%9A%D1%83%D0%BB%D1%8C%D0%BE%D0%BD_%D0%B2%D0%B5%D0%BB%D0%B8%D0%BA%D0%B8%D0%B9	0.726720622	Birds	Chordates
https://zh.wikipedia.org/wiki/%E7%99%BD%E8%85%B0%E6%9D%93%E9%B9%AC	0.038909338	Birds	Chordates
https://ar.wikipedia.org/wiki/%D8%B7%D9%8A%D8%B7%D9%88%D9%8A_%D8%B4%D8%A7%D8%A6%D8%B9	0.370270051	Birds	Chordates
https://ca.wikipedia.org/wiki/Xivitona_comuna	0.027712203	Birds	Chordates
https://cs.wikipedia.org/wiki/Pis%C3%ADk_obecn%C3%BD	0.603410526	Birds	Chordates
https://da.wikipedia.org/wiki/Mudderklire	0.786741579	Birds	Chordates
https://de.wikipedia.org/wiki/Flussuferl%C3%A4ufer	0.786120521	Birds	Chordates
https://en.wikipedia.org/wiki/Common_sandpiper	0.57388951	Birds	Chordates
https://es.wikipedia.org/wiki/Actitis_hypoleucos	0.529955212	Birds	Chordates
https://et.wikipedia.org/wiki/Vihitaja	0.419390236	Birds	Chordates
https://fi.wikipedia.org/wiki/Rantasipi	0.664807269	Birds	Chordates
https://fr.wikipedia.org/wiki/Chevalier_guignette	0.15308725	Birds	Chordates
https://gl.wikipedia.org/wiki/Bilurico_bail%C3%B3n	0.047019696	Birds	Chordates
https://hu.wikipedia.org/wiki/Billeget%C5%91cank%C3%B3	0.722591743	Birds	Chordates
https://id.wikipedia.org/wiki/Trinil_pantai	0.505659137	Birds	Chordates
https://it.wikipedia.org/wiki/Actitis_hypoleucos	0.20901827	Birds	Chordates
https://ja.wikipedia.org/wiki/%E3%82%A4%E3%82%BD%E3%82%B7%E3%82%AE	0.162390388	Birds	Chordates
https://lt.wikipedia.org/wiki/Krantinis_tilvikas	0.735655456	Birds	Chordates
https://nl.wikipedia.org/wiki/Oeverloper_(vogel)	0.452553676	Birds	Chordates
https://no.wikipedia.org/wiki/Strandsnipe	0.818967808	Birds	Chordates
https://pl.wikipedia.org/wiki/Brodziec_piskliwy	0.706606518	Birds	Chordates
https://pt.wikipedia.org/wiki/Ma%C3%A7arico-das-rochas	0.755332314	Birds	Chordates
https://ru.wikipedia.org/wiki/%D0%9F%D0%B5%D1%80%D0%B5%D0%B2%D0%BE%D0%B7%D1%87%D0%B8%D0%BA_(%D0%BF%D1%82%D0%B8%D1%86%D0%B0)	0.882661667	Birds	Chordates
https://sah.wikipedia.org/wiki/%D0%A3%D1%83_%D0%BE%D0%B9%D1%83%D1%83%D0%BD%D0%B0	0.061188333	Birds	Chordates
https://sk.wikipedia.org/wiki/Kalu%C5%BEia%C4%8Dik_mal%C3%BD	0.169778543	Birds	Chordates
https://sv.wikipedia.org/wiki/Drillsn%C3%A4ppa	0.879654714	Birds	Chordates
https://zh.wikipedia.org/wiki/%E7%9F%B6%E9%B9%AC	0.585274103	Birds	Chordates
https://de.wikipedia.org/wiki/Fasanblatth%C3%BChnchen	0.023417424	Birds	Chordates
https://en.wikipedia.org/wiki/Pheasant-tailed_jacana	0.253056107	Birds	Chordates
https://es.wikipedia.org/wiki/Hydrophasianus_chirurgus	0.011540147	Birds	Chordates
https://hi.wikipedia.org/wiki/%E0%A4%A4%E0%A5%80%E0%A4%A4%E0%A4%B0_%E0%A4%9C%E0%A5%88%E0%A4%B8%E0%A5%80_%E0%A4%AA%E0%A5%82%E0%A4%82%E0%A4%9B_%E0%A4%B5%E0%A4%BE%E0%A4%B2%E0%A4%BE_%E0%A4%9C%E0%A4%B2-%E0%A4%95%E0%A4%AA%E0%A5%8B%E0%A4%A4	0.339609447	Birds	Chordates
https://id.wikipedia.org/wiki/Burung-sepatu_teratai	0.041662505	Birds	Chordates
https://ja.wikipedia.org/wiki/%E3%83%AC%E3%83%B3%E3%82%AB%E3%82%AF	0.351491079	Birds	Chordates
https://mr.wikipedia.org/wiki/%E0%A4%95%E0%A4%AE%E0%A4%B3%E0%A4%AA%E0%A4%95%E0%A5%8D%E0%A4%B7%E0%A5%80	0.405873645	Birds	Chordates
https://or.wikipedia.org/wiki/%E0%AC%95%E0%AD%81%E0%AC%95%E0%AD%81%E0%AC%AD	0.117580554	Birds	Chordates
https://ru.wikipedia.org/wiki/%D0%92%D0%BE%D0%B4%D1%8F%D0%BD%D0%BE%D0%B9_%D1%84%D0%B0%D0%B7%D0%B0%D0%BD%D1%87%D0%B8%D0%BA	0.122566899	Birds	Chordates
https://ta.wikipedia.org/wiki/%E0%AE%A8%E0%AF%80%E0%AE%B3%E0%AE%B5%E0%AE%BE%E0%AE%B2%E0%AF%8D_%E0%AE%A4%E0%AE%BE%E0%AE%B4%E0%AF%88%E0%AE%95%E0%AF%8D%E0%AE%95%E0%AF%8B%E0%AE%B4%E0%AE%BF	0.266219842	Birds	Chordates
https://vi.wikipedia.org/wiki/G%C3%A0_l%C3%B4i_n%C6%B0%E1%BB%9Bc	-2.64E-04	Birds	Chordates
https://zh.wikipedia.org/wiki/%E6%B0%B4%E9%9B%89	0.267668975	Birds	Chordates
https://af.wikipedia.org/wiki/Volstruis	-5.53E-04	Birds	Chordates
https://am.wikipedia.org/wiki/%E1%88%B0%E1%8C%8E%E1%8A%95	-0.001129759	Birds	Chordates
https://ang.wikipedia.org/wiki/Str%C8%B3ta	0.386141759	Birds	Chordates
https://ar.wikipedia.org/wiki/%D9%86%D8%B9%D8%A7%D9%85%D8%A9	0.635629026	Birds	Chordates
https://az.wikipedia.org/wiki/D%C9%99v%C9%99qu%C5%9Fu	0.680966272	Birds	Chordates
https://bg.wikipedia.org/wiki/%D0%A9%D1%80%D0%B0%D1%83%D1%81	0.73513268	Birds	Chordates
https://bn.wikipedia.org/wiki/%E0%A6%89%E0%A6%9F%E0%A6%AA%E0%A6%BE%E0%A6%96%E0%A6%BF	0.041581638	Birds	Chordates
https://bs.wikipedia.org/wiki/Noj	0.627024754	Birds	Chordates
https://ca.wikipedia.org/wiki/Estru%C3%A7_com%C3%BA	0.03582941	Birds	Chordates
https://cs.wikipedia.org/wiki/P%C5%A1tros_dvouprst%C3%BD	0.643935675	Birds	Chordates
https://da.wikipedia.org/wiki/Struds	0.295079942	Birds	Chordates
https://de.wikipedia.org/wiki/Afrikanischer_Strau%C3%9F	0.552643663	Birds	Chordates
https://el.wikipedia.org/wiki/%CE%A3%CF%84%CF%81%CE%BF%CF%85%CE%B8%CE%BF%CE%BA%CE%AC%CE%BC%CE%B7%CE%BB%CE%BF%CF%82	0.433255224	Birds	Chordates
https://en.wikipedia.org/wiki/Common_ostrich	0.077076886	Birds	Chordates
https://es.wikipedia.org/wiki/Struthio_camelus	0.112501807	Birds	Chordates
https://et.wikipedia.org/wiki/Jaanalind	0.845233293	Birds	Chordates
https://eu.wikipedia.org/wiki/Ostruka	0.494378522	Birds	Chordates
https://fa.wikipedia.org/wiki/%D8%B4%D8%AA%D8%B1%D9%85%D8%B1%D8%BA	0.779801281	Birds	Chordates
https://fi.wikipedia.org/wiki/Strutsi	0.211074053	Birds	Chordates
https://fr.wikipedia.org/wiki/Autruche_d%27Afrique	0.640008259	Birds	Chordates
https://gl.wikipedia.org/wiki/Avestruz	0.024020858	Birds	Chordates
https://he.wikipedia.org/wiki/%D7%99%D7%A2%D7%9F_%D7%9E%D7%A6%D7%95%D7%99	0.035951475	Birds	Chordates
https://hi.wikipedia.org/wiki/%E0%A4%B6%E0%A5%81%E0%A4%A4%E0%A5%81%E0%A4%B0%E0%A4%AE%E0%A5%81%E0%A4%B0%E0%A5%8D%E0%A4%97	0.367229166	Birds	Chordates
https://hr.wikipedia.org/wiki/Noj	0.522487505	Birds	Chordates
https://hu.wikipedia.org/wiki/Strucc	0.339514692	Birds	Chordates
https://hy.wikipedia.org/wiki/%D5%8B%D5%A1%D5%B5%D5%AC%D5%A1%D5%B4	0.398085651	Birds	Chordates
https://id.wikipedia.org/wiki/Burung_unta	0.143918878	Birds	Chordates
https://it.wikipedia.org/wiki/Struthio_camelus	0.595228158	Birds	Chordates
https://ja.wikipedia.org/wiki/%E3%83%80%E3%83%81%E3%83%A7%E3%82%A6	0.031198888	Birds	Chordates
https://ka.wikipedia.org/wiki/%E1%83%90%E1%83%A4%E1%83%A0%E1%83%98%E1%83%99%E1%83%A3%E1%83%9A%E1%83%98_%E1%83%A1%E1%83%98%E1%83%A0%E1%83%90%E1%83%A5%E1%83%9A%E1%83%94%E1%83%9B%E1%83%90	0.629509954	Birds	Chordates
https://kk.wikipedia.org/wiki/%D0%A2%D2%AF%D0%B9%D0%B5%D2%9B%D2%B1%D1%81	0.693741669	Birds	Chordates
https://kn.wikipedia.org/wiki/%E0%B2%89%E0%B2%B7%E0%B3%8D%E0%B2%9F%E0%B3%8D%E0%B2%B0_%E0%B2%AA%E0%B2%95%E0%B3%8D%E0%B2%B7%E0%B2%BF	0.399339176	Birds	Chordates
https://ko.wikipedia.org/wiki/%ED%83%80%EC%A1%B0	0.273893227	Birds	Chordates
https://lt.wikipedia.org/wiki/Afrikinis_strutis	0.26611103	Birds	Chordates
https://lv.wikipedia.org/wiki/Strauss	0.835135693	Birds	Chordates
https://mk.wikipedia.org/wiki/%D0%9D%D0%BE%D1%98	0.172636988	Birds	Chordates
https://ml.wikipedia.org/wiki/%E0%B4%92%E0%B4%9F%E0%B5%8D%E0%B4%9F%E0%B4%95%E0%B4%AA%E0%B5%8D%E0%B4%AA%E0%B4%95%E0%B5%8D%E0%B4%B7%E0%B4%BF	0.522364718	Birds	Chordates
https://mr.wikipedia.org/wiki/%E0%A4%B6%E0%A4%B9%E0%A4%BE%E0%A4%AE%E0%A5%83%E0%A4%97	0.386755603	Birds	Chordates
https://ms.wikipedia.org/wiki/Burung_Unta	0.15466227	Birds	Chordates
https://nl.wikipedia.org/wiki/Struisvogel	0.444463527	Birds	Chordates
https://no.wikipedia.org/wiki/Slettestruts	0.114068695	Birds	Chordates
https://nso.wikipedia.org/wiki/Mp%C5%A1he	0.070974519	Birds	Chordates
https://nv.wikipedia.org/wiki/Ts%C3%ADdiitsoh	0.046180821	Birds	Chordates
https://pl.wikipedia.org/wiki/Stru%C5%9B_czerwonosk%C3%B3ry	0.635761186	Birds	Chordates
https://pt.wikipedia.org/wiki/Avestruz	-9.72E-04	Birds	Chordates
https://ro.wikipedia.org/wiki/Stru%C8%9B	0.467312347	Birds	Chordates
https://ru.wikipedia.org/wiki/%D0%A1%D1%82%D1%80%D0%B0%D1%83%D1%81	0.783338974	Birds	Chordates
https://sco.wikipedia.org/wiki/Ostrich	0.148005744	Birds	Chordates
https://sh.wikipedia.org/wiki/Noj	0.413924564	Birds	Chordates
https://simple.wikipedia.org/wiki/Ostrich	0.060167597	Birds	Chordates
https://si.wikipedia.org/wiki/%E0%B6%B4%E0%B7%90%E0%B7%83%E0%B7%8A%E0%B6%B6%E0%B6%BB%E0%B7%8F	0.24586739	Birds	Chordates
https://sk.wikipedia.org/wiki/P%C5%A1tros_dvojprst%C3%BD	0.608630091	Birds	Chordates
https://sl.wikipedia.org/wiki/Noj	0.578276515	Birds	Chordates
https://so.wikipedia.org/wiki/Goronyo	0.370249234	Birds	Chordates
https://sr.wikipedia.org/wiki/%D0%9D%D0%BE%D1%98	0.516345322	Birds	Chordates
https://su.wikipedia.org/wiki/Manuk_onta	0.09273545	Birds	Chordates
https://sv.wikipedia.org/wiki/Struts	0.122802841	Birds	Chordates
https://sw.wikipedia.org/wiki/Mbuni	0.088547513	Birds	Chordates
https://ta.wikipedia.org/wiki/%E0%AE%A4%E0%AF%80%E0%AE%95%E0%AF%8D%E0%AE%95%E0%AF%8B%E0%AE%B4%E0%AE%BF	0.215467313	Birds	Chordates
https://te.wikipedia.org/wiki/%E0%B0%A8%E0%B0%BF%E0%B0%AA%E0%B1%8D%E0%B0%AA%E0%B1%81%E0%B0%95%E0%B1%8B%E0%B0%A1%E0%B0%BF	0.650499173	Birds	Chordates
https://th.wikipedia.org/wiki/%E0%B8%99%E0%B8%81%E0%B8%81%E0%B8%A3%E0%B8%B0%E0%B8%88%E0%B8%AD%E0%B8%81%E0%B9%80%E0%B8%97%E0%B8%A8	0.135364861	Birds	Chordates
https://tl.wikipedia.org/wiki/Abestrus	0.468749987	Birds	Chordates
https://tr.wikipedia.org/wiki/Deve_ku%C5%9Fu	0.3312891	Birds	Chordates
https://uk.wikipedia.org/wiki/%D0%A1%D1%82%D1%80%D0%B0%D1%83%D1%81	0.797984151	Birds	Chordates
https://ur.wikipedia.org/wiki/%D8%B4%D8%AA%D8%B1_%D9%85%D8%B1%D8%BA	0.359884909	Birds	Chordates
https://vi.wikipedia.org/wiki/%C4%90%C3%A0_%C4%91i%E1%BB%83u_ch%C3%A2u_Phi	0.546985326	Birds	Chordates
https://zh-yue.wikipedia.org/wiki/%E9%B4%95%E9%B3%A5	0.451440616	Birds	Chordates
https://zh.wikipedia.org/wiki/%E9%B8%B5%E9%B8%9F	0.225844101	Birds	Chordates
https://en.wikipedia.org/wiki/Thick-billed_cuckoo	0.014355012	Birds	Chordates
https://ru.wikipedia.org/wiki/%D0%A2%D0%BE%D0%BB%D1%81%D1%82%D0%BE%D0%BA%D0%BB%D1%8E%D0%B2%D0%B0%D1%8F_%D0%BA%D1%83%D0%BA%D1%83%D1%88%D0%BA%D0%B0	0.062577692	Birds	Chordates
https://ar.wikipedia.org/wiki/%D8%AF%D9%8A%D9%83_%D8%B1%D9%88%D9%85%D9%8A_%D8%A8%D8%B1%D9%8A	0.033388574	Birds	Chordates
https://az.wikipedia.org/wiki/Hind_xoruzu	0.551263089	Birds	Chordates
https://bg.wikipedia.org/wiki/%D0%9F%D1%83%D0%B9%D0%BA%D0%B0	0.735643566	Birds	Chordates
https://ca.wikipedia.org/wiki/Gall_dindi_salvatge	0.645455647	Birds	Chordates
https://chr.wikipedia.org/wiki/%E1%8E%A8%E1%8F%AF%E1%8F%94%E1%8E%AF_%E1%8E%AC%E1%8E%BE	0.196827508	Birds	Chordates
https://cs.wikipedia.org/wiki/Krocan_divok%C3%BD	0.723337599	Birds	Chordates
https://da.wikipedia.org/wiki/Kalkun	0.535395752	Birds	Chordates
https://de.wikipedia.org/wiki/Truthuhn	0.6808277	Birds	Chordates
https://en.wikipedia.org/wiki/Wild_turkey	0.128934062	Birds	Chordates
https://es.wikipedia.org/wiki/Meleagris_gallopavo	0.564537318	Birds	Chordates
https://et.wikipedia.org/wiki/Metskalkun	0.469522412	Birds	Chordates
https://fa.wikipedia.org/wiki/%D8%A8%D9%88%D9%82%D9%84%D9%85%D9%88%D9%86_%D9%88%D8%AD%D8%B4%DB%8C	0.262588452	Birds	Chordates
https://fi.wikipedia.org/wiki/Kalkkuna	0.491896057	Birds	Chordates
https://fr.wikipedia.org/wiki/Dindon_sauvage	0.503166955	Birds	Chordates
https://he.wikipedia.org/wiki/%D7%AA%D7%A8%D7%A0%D7%92%D7%95%D7%9C_%D7%94%D7%95%D7%93%D7%95_%D7%9E%D7%A6%D7%95%D7%99	0.017803023	Birds	Chordates
https://hr.wikipedia.org/wiki/Divlji_puran	0.752506987	Birds	Chordates
https://hu.wikipedia.org/wiki/Vadpulyka	0.828151255	Birds	Chordates
https://it.wikipedia.org/wiki/Meleagris_gallopavo	0.659297966	Birds	Chordates
https://ja.wikipedia.org/wiki/%E3%82%B7%E3%83%81%E3%83%A1%E3%83%B3%E3%83%81%E3%83%A7%E3%82%A6	0.459601147	Birds	Chordates
https://ko.wikipedia.org/wiki/%EB%93%A4%EC%B9%A0%EB%A9%B4%EC%A1%B0	0.118150658	Birds	Chordates
https://ms.wikipedia.org/wiki/Ayam_Belanda	0.554953791	Birds	Chordates
https://nl.wikipedia.org/wiki/Kalkoen_(dier)	0.503537347	Birds	Chordates
https://nn.wikipedia.org/wiki/Kalkun	0.480086487	Birds	Chordates
https://pl.wikipedia.org/wiki/Indyk_zwyczajny	0.619547162	Birds	Chordates
https://pt.wikipedia.org/wiki/Peru-selvagem	0.525177408	Birds	Chordates
https://ro.wikipedia.org/wiki/Curcan	0.598209814	Birds	Chordates
https://ru.wikipedia.org/wiki/%D0%98%D0%BD%D0%B4%D0%B5%D0%B9%D0%BA%D0%B0	0.783940818	Birds	Chordates
https://sl.wikipedia.org/wiki/Puran	0.735154844	Birds	Chordates
https://sv.wikipedia.org/wiki/Kalkon	0.403442704	Birds	Chordates
https://uk.wikipedia.org/wiki/%D0%86%D0%BD%D0%B4%D0%B8%D1%87%D0%BA%D0%B0_%D0%B4%D0%B8%D0%BA%D0%B0	0.670765886	Birds	Chordates
https://vi.wikipedia.org/wiki/G%C3%A0_t%C3%A2y_hoang	0.053532471	Birds	Chordates
https://vls.wikipedia.org/wiki/Kalkoen	0.39602298	Birds	Chordates
https://zh.wikipedia.org/wiki/%E9%87%8E%E7%94%9F%E7%81%AB%E9%9B%9E	0.41704587	Birds	Chordates
https://af.wikipedia.org/wiki/Afrikaanse_kwartel	0.315595011	Birds	Chordates
https://ar.wikipedia.org/wiki/%D8%B3%D9%85%D8%A7%D9%86_%D8%B4%D8%A7%D8%A6%D8%B9	0.072601071	Birds	Chordates
https://az.wikipedia.org/wiki/Adi_bildir%C3%A7in	0.380710752	Birds	Chordates
https://bg.wikipedia.org/wiki/%D0%9F%D1%8A%D0%B4%D0%BF%D1%8A%D0%B4%D1%8A%D0%BA	0.459635612	Birds	Chordates
https://bn.wikipedia.org/wiki/%E0%A6%AA%E0%A6%BE%E0%A6%A4%E0%A6%BF_%E0%A6%AC%E0%A6%9F%E0%A7%87%E0%A6%B0%E0%A6%BE	0.099475401	Birds	Chordates
https://ca.wikipedia.org/wiki/Guatlla_comuna	0.3830398	Birds	Chordates
https://cs.wikipedia.org/wiki/K%C5%99epelka_poln%C3%AD	0.7548658	Birds	Chordates
https://da.wikipedia.org/wiki/Vagtel	0.740953957	Birds	Chordates
https://de.wikipedia.org/wiki/Wachtel_(Art)	0.662164908	Birds	Chordates
https://el.wikipedia.org/wiki/%CE%9F%CF%81%CF%84%CF%8D%CE%BA%CE%B9	0.00232571	Birds	Chordates
https://en.wikipedia.org/wiki/Common_quail	0.235074808	Birds	Chordates
https://es.wikipedia.org/wiki/Coturnix_coturnix	0.038211446	Birds	Chordates
https://et.wikipedia.org/wiki/P%C3%B5ldvutt	0.122220536	Birds	Chordates
https://fa.wikipedia.org/wiki/%D8%A8%D9%84%D8%AF%D8%B1%DA%86%DB%8C%D9%86_%D9%85%D8%B9%D9%85%D9%88%D9%84%DB%8C	0.081999998	Birds	Chordates
https://fi.wikipedia.org/wiki/Viiri%C3%A4inen	0.718358366	Birds	Chordates
https://fr.wikipedia.org/wiki/Caille_des_bl%C3%A9s	0.254284441	Birds	Chordates
https://gl.wikipedia.org/wiki/Paspall%C3%A1s	0.006153261	Birds	Chordates
https://he.wikipedia.org/wiki/%D7%A9%D7%9C%D7%99%D7%95_%D7%A0%D7%95%D7%93%D7%93	0.541672271	Birds	Chordates
https://hi.wikipedia.org/wiki/%E0%A4%AC%E0%A4%A1%E0%A4%BC%E0%A4%BE_%E0%A4%AC%E0%A4%9F%E0%A5%87%E0%A4%B0	0.263408647	Birds	Chordates
https://hr.wikipedia.org/wiki/Prepelica	0.416937062	Birds	Chordates
https://hu.wikipedia.org/wiki/F%C3%BCrj	0.595705954	Birds	Chordates
https://hy.wikipedia.org/wiki/%D5%8D%D5%B8%D5%BE%D5%B8%D6%80%D5%A1%D5%AF%D5%A1%D5%B6_%D5%AC%D5%B8%D6%80	0.309701799	Birds	Chordates
https://it.wikipedia.org/wiki/Coturnix_coturnix	0.182748785	Birds	Chordates
https://ja.wikipedia.org/wiki/%E3%83%A8%E3%83%BC%E3%83%AD%E3%83%83%E3%83%91%E3%82%A6%E3%82%BA%E3%83%A9	-0.001777199	Birds	Chordates
https://ka.wikipedia.org/wiki/%E1%83%9B%E1%83%AC%E1%83%A7%E1%83%94%E1%83%A0%E1%83%98	0.293444231	Birds	Chordates
https://kk.wikipedia.org/wiki/%D0%91%D3%A9%D0%B4%D0%B5%D0%BD%D0%B5	0.77721361	Birds	Chordates
https://ko.wikipedia.org/wiki/%EC%BB%A4%EB%A8%BC%ED%80%98%EC%9D%BC	-9.62E-04	Birds	Chordates
https://lad.wikipedia.org/wiki/Godorniz	0.112160059	Birds	Chordates
https://lt.wikipedia.org/wiki/Putpel%C4%97	0.673414401	Birds	Chordates
https://lv.wikipedia.org/wiki/Paipala	0.420989175	Birds	Chordates
https://mk.wikipedia.org/wiki/%D0%9Fo%D1%82%D0%BF%D0%BE%D0%BB%D0%BE%D1%88%D0%BA%D0%B0	0.420874312	Birds	Chordates
https://nl.wikipedia.org/wiki/Kwartel	0.481132018	Birds	Chordates
https://nn.wikipedia.org/wiki/Vaktel	0.191547318	Birds	Chordates
https://no.wikipedia.org/wiki/Vaktel	0.463285981	Birds	Chordates
https://pl.wikipedia.org/wiki/Przepi%C3%B3rka_zwyczajna	0.457712762	Birds	Chordates
https://pt.wikipedia.org/wiki/Codorniz-comum	0.273574676	Birds	Chordates
https://ro.wikipedia.org/wiki/Prepeli%C8%9B%C4%83	0.292838847	Birds	Chordates
https://ru.wikipedia.org/wiki/%D0%9E%D0%B1%D1%8B%D0%BA%D0%BD%D0%BE%D0%B2%D0%B5%D0%BD%D0%BD%D1%8B%D0%B9_%D0%BF%D0%B5%D1%80%D0%B5%D0%BF%D0%B5%D0%BB	0.876885387	Birds	Chordates
https://sh.wikipedia.org/wiki/Prepelica	-0.001540854	Birds	Chordates
https://sk.wikipedia.org/wiki/Prepelica_po%C4%BEn%C3%A1	0.689804792	Birds	Chordates
https://sl.wikipedia.org/wiki/Prepelica	0.738553962	Birds	Chordates
https://sq.wikipedia.org/wiki/Shkurt%C3%ABza	0.052926217	Birds	Chordates
https://sr.wikipedia.org/wiki/Prepelica	0.076483591	Birds	Chordates
https://sv.wikipedia.org/wiki/Vaktel	0.417024303	Birds	Chordates
https://ta.wikipedia.org/wiki/%E0%AE%A8%E0%AE%BE%E0%AE%9F%E0%AF%8D%E0%AE%9F%E0%AF%81%E0%AE%95%E0%AF%8D_%E0%AE%95%E0%AE%BE%E0%AE%9F%E0%AF%88	0.00114776	Birds	Chordates
https://tk.wikipedia.org/wiki/Bedene	0.367944781	Birds	Chordates
https://tl.wikipedia.org/wiki/Karaniwang_pugo	0.51757786	Birds	Chordates
https://tr.wikipedia.org/wiki/Baya%C4%9F%C4%B1_b%C4%B1ld%C4%B1rc%C4%B1n	0.193232483	Birds	Chordates
https://uk.wikipedia.org/wiki/%D0%9F%D0%B5%D1%80%D0%B5%D0%BF%D1%96%D0%BB%D0%BA%D0%B0_%D0%B7%D0%B2%D0%B8%D1%87%D0%B0%D0%B9%D0%BD%D0%B0	0.628531809	Birds	Chordates
https://uz.wikipedia.org/wiki/Bedana	0.157250651	Birds	Chordates
https://vi.wikipedia.org/wiki/Chim_c%C3%BAt_th%C3%B4ng_th%C6%B0%E1%BB%9Dng	0.423385816	Birds	Chordates
https://zh.wikipedia.org/wiki/%E9%B9%8C%E9%B9%91	0.368351881	Birds	Chordates
https://de.wikipedia.org/wiki/Furchenhornvogel	0.205930777	Birds	Chordates
https://en.wikipedia.org/wiki/Wreathed_hornbill	0.546357959	Birds	Chordates
https://es.wikipedia.org/wiki/Rhyticeros_undulatus	0.273688878	Birds	Chordates
https://fr.wikipedia.org/wiki/Calao_festonn%C3%A9	-1.21E-04	Birds	Chordates
https://id.wikipedia.org/wiki/Julang_emas	0.180963495	Birds	Chordates
https://it.wikipedia.org/wiki/Rhyticeros_undulatus	0.117201185	Birds	Chordates
https://ms.wikipedia.org/wiki/Burung_Enggang_Gunung	-2.58E-04	Birds	Chordates
https://nl.wikipedia.org/wiki/Gewone_jaarvogel	0.370612605	Birds	Chordates
https://ru.wikipedia.org/wiki/%D0%92%D0%BE%D0%BB%D0%BD%D0%B8%D1%81%D1%82%D0%B0%D1%8F_%D0%BF%D1%82%D0%B8%D1%86%D0%B0-%D0%BD%D0%BE%D1%81%D0%BE%D1%80%D0%BE%D0%B3	0.693248833	Birds	Chordates
https://th.wikipedia.org/wiki/%E0%B8%99%E0%B8%81%E0%B9%80%E0%B8%87%E0%B8%B7%E0%B8%AD%E0%B8%81%E0%B8%81%E0%B8%A3%E0%B8%B2%E0%B8%A1%E0%B8%8A%E0%B9%89%E0%B8%B2%E0%B8%87	-0.00139608	Birds	Chordates
https://vi.wikipedia.org/wiki/Ni%E1%BB%87c_m%E1%BB%8F_v%E1%BA%B1n	0.455481485	Birds	Chordates
https://de.wikipedia.org/wiki/Stachelschwanzsegler	0.56311962	Birds	Chordates
https://en.wikipedia.org/wiki/White-throated_needletail	0.474142117	Birds	Chordates
https://es.wikipedia.org/wiki/Hirundapus_caudacutus	0.607365879	Birds	Chordates
https://fi.wikipedia.org/wiki/Piikkipyrst%C3%B6kiit%C3%A4j%C3%A4	0.590559267	Birds	Chordates
https://fr.wikipedia.org/wiki/Martinet_%C3%A9pineux	0.122098914	Birds	Chordates
https://hu.wikipedia.org/wiki/Sertefark%C3%BA_sarl%C3%B3sfecske	0.094206861	Birds	Chordates
https://id.wikipedia.org/wiki/Kapinis-jarum_asia	0.074690685	Birds	Chordates
https://it.wikipedia.org/wiki/Hirundapus_caudacutus	0.212390165	Birds	Chordates
https://ja.wikipedia.org/wiki/%E3%83%8F%E3%83%AA%E3%82%AA%E3%82%A2%E3%83%9E%E3%83%84%E3%83%90%E3%83%A1	0.595218464	Birds	Chordates
https://ko.wikipedia.org/wiki/%EB%B0%94%EB%8A%98%EA%BC%AC%EB%A6%AC%EC%B9%BC%EC%83%88	-0.001223628	Birds	Chordates
https://nl.wikipedia.org/wiki/Stekelstaartgierzwaluw	0.245841004	Birds	Chordates
https://pl.wikipedia.org/wiki/Ig%C5%82osternik_bia%C5%82ogard%C5%82y	0.178443493	Birds	Chordates
https://pt.wikipedia.org/wiki/Andorinh%C3%A3o-mongol	0.221182989	Birds	Chordates
https://ru.wikipedia.org/wiki/%D0%98%D0%B3%D0%BB%D0%BE%D1%85%D0%B2%D0%BE%D1%81%D1%82%D1%8B%D0%B9_%D1%81%D1%82%D1%80%D0%B8%D0%B6	0.283589467	Birds	Chordates
https://sv.wikipedia.org/wiki/Taggstj%C3%A4rtseglare	0.647019948	Birds	Chordates
https://cs.wikipedia.org/wiki/Salangana_ostrovn%C3%AD	0.053322345	Birds	Chordates
https://de.wikipedia.org/wiki/Wei%C3%9Fnestsalangane	0.010551733	Birds	Chordates
https://en.wikipedia.org/wiki/Edible-nest_swiftlet	3.23E-04	Birds	Chordates
https://es.wikipedia.org/wiki/Aerodramus_fuciphagus	0.030225131	Birds	Chordates
https://fr.wikipedia.org/wiki/Salangane_%C3%A0_nid_blanc	0.022154247	Birds	Chordates
https://hu.wikipedia.org/wiki/Szalang%C3%A1na	0.037928128	Birds	Chordates
https://id.wikipedia.org/wiki/Walet_sarang-putih	0.247557986	Birds	Chordates
https://ms.wikipedia.org/wiki/Burung_Layang-layang_Gua	0.159207444	Birds	Chordates
https://nl.wikipedia.org/wiki/Eetbaar-nestsalangaan	0.078498614	Birds	Chordates
https://vi.wikipedia.org/wiki/Y%E1%BA%BFn_h%C3%A0ng	0.023893841	Birds	Chordates
https://zh.wikipedia.org/wiki/%E7%88%AA%E5%93%87%E9%87%91%E4%B8%9D%E7%87%95	0.012926657	Birds	Chordates
https://ar.wikipedia.org/wiki/%D8%B5%D8%A7%D8%A6%D8%AF_%D8%A7%D9%84%D9%85%D8%AD%D8%A7%D8%B1_%D8%A7%D9%84%D8%A3%D9%88%D8%B1%D8%A7%D8%B3%D9%8A	-6.10E-04	Birds	Chordates
https://cs.wikipedia.org/wiki/%C3%9Ast%C5%99i%C4%8Dn%C3%ADk_velk%C3%BD	0.346350725	Birds	Chordates
https://da.wikipedia.org/wiki/Strandskade	0.926475428	Birds	Chordates
https://de.wikipedia.org/wiki/Austernfischer	0.887687138	Birds	Chordates
https://el.wikipedia.org/wiki/%CE%A3%CF%84%CF%81%CE%B5%CE%B9%CE%B4%CE%BF%CF%86%CE%AC%CE%B3%CE%BF%CF%82	0.493639782	Birds	Chordates
https://en.wikipedia.org/wiki/Eurasian_oystercatcher	0.881301501	Birds	Chordates
https://es.wikipedia.org/wiki/Haematopus_ostralegus	0.336780737	Birds	Chordates
https://et.wikipedia.org/wiki/Merisk	0.698419427	Birds	Chordates
https://fi.wikipedia.org/wiki/Meriharakka	0.882834329	Birds	Chordates
https://fo.wikipedia.org/wiki/Tjaldur	0.68016015	Birds	Chordates
https://fr.wikipedia.org/wiki/Hu%C3%AEtrier_pie	0.566961263	Birds	Chordates
https://he.wikipedia.org/wiki/%D7%A9%D7%9C%D7%A6%D7%93%D7%A3_%D7%94%D7%97%D7%95%D7%A3	0.041498397	Birds	Chordates
https://hu.wikipedia.org/wiki/Csigaforgat%C3%B3	0.44212824	Birds	Chordates
https://is.wikipedia.org/wiki/Tjaldur	0.861233388	Birds	Chordates
https://it.wikipedia.org/wiki/Haematopus_ostralegus	0.893275479	Birds	Chordates
https://ja.wikipedia.org/wiki/%E3%83%9F%E3%83%A4%E3%82%B3%E3%83%89%E3%83%AA	0.450866844	Birds	Chordates
https://ko.wikipedia.org/wiki/%EA%B2%80%EC%9D%80%EB%A8%B8%EB%A6%AC%EB%AC%BC%EB%96%BC%EC%83%88	0.018003391	Birds	Chordates
https://lt.wikipedia.org/wiki/J%C5%ABrin%C4%97_%C5%A1arka	0.719575647	Birds	Chordates
https://nl.wikipedia.org/wiki/Scholekster	0.879296563	Birds	Chordates
https://nn.wikipedia.org/wiki/Tjeld	0.715926656	Birds	Chordates
https://no.wikipedia.org/wiki/Tjeld	0.945003451	Birds	Chordates
https://pl.wikipedia.org/wiki/Ostrygojad_zwyczajny	0.855850468	Birds	Chordates
https://pt.wikipedia.org/wiki/Ostraceiro-europeu	0.263642093	Birds	Chordates
https://ro.wikipedia.org/wiki/Scoicar	0.46674785	Birds	Chordates
https://ru.wikipedia.org/wiki/%D0%9A%D1%83%D0%BB%D0%B8%D0%BA-%D1%81%D0%BE%D1%80%D0%BE%D0%BA%D0%B0	0.554930845	Birds	Chordates
https://sk.wikipedia.org/wiki/Last%C3%BArni%C4%8Diar_strakat%C3%BD	0.015196946	Birds	Chordates
https://sv.wikipedia.org/wiki/Strandskata	0.906123388	Birds	Chordates
https://uk.wikipedia.org/wiki/%D0%9A%D1%83%D0%BB%D0%B8%D0%BA-%D1%81%D0%BE%D1%80%D0%BE%D0%BA%D0%B0	0.611570702	Birds	Chordates
https://zh.wikipedia.org/wiki/%E8%9B%8E%E9%B9%AC	0.02547843	Birds	Chordates
https://ar.wikipedia.org/wiki/%D9%88%D8%A7%D9%82_%D8%B5%D8%BA%D9%8A%D8%B1	0.006012547	Birds	Chordates
https://bg.wikipedia.org/wiki/%D0%9C%D0%B0%D0%BB%D1%8A%D0%BA_%D0%B2%D0%BE%D0%B4%D0%B5%D0%BD_%D0%B1%D0%B8%D0%BA	0.779147255	Birds	Chordates
https://ca.wikipedia.org/wiki/Martinet_menut_com%C3%BA	0.069013133	Birds	Chordates
https://cs.wikipedia.org/wiki/Buk%C3%A1%C4%8Dek_mal%C3%BD	0.74386931	Birds	Chordates
https://de.wikipedia.org/wiki/Zwergdommel	0.866488113	Birds	Chordates
https://el.wikipedia.org/wiki/%CE%9C%CE%B9%CE%BA%CF%81%CE%BF%CF%84%CF%83%CE%B9%CE%BA%CE%BD%CE%B9%CE%AC%CF%82	0.151613649	Birds	Chordates
https://en.wikipedia.org/wiki/Little_bittern	0.588312941	Birds	Chordates
https://es.wikipedia.org/wiki/Ixobrychus_minutus	0.131869653	Birds	Chordates
https://fa.wikipedia.org/wiki/%D8%A8%D9%88%D8%AA%DB%8C%D9%85%D8%A7%D8%B1_%DA%A9%D9%88%DA%86%DA%A9	0.232825883	Birds	Chordates
https://fi.wikipedia.org/wiki/Pikkuhaikara	0.903619452	Birds	Chordates
https://fr.wikipedia.org/wiki/Blongios_nain	0.731419446	Birds	Chordates
https://he.wikipedia.org/wiki/%D7%90%D7%A0%D7%A4%D7%99%D7%AA_%D7%92%D7%9E%D7%93%D7%99%D7%AA	-5.63E-04	Birds	Chordates
https://hu.wikipedia.org/wiki/T%C3%B6rpeg%C3%A9m	0.730336598	Birds	Chordates
https://it.wikipedia.org/wiki/Ixobrychus_minutus	0.810292426	Birds	Chordates
https://lt.wikipedia.org/wiki/Ma%C5%BEasis_baublys	0.757371895	Birds	Chordates
https://nl.wikipedia.org/wiki/Woudaap	0.449778669	Birds	Chordates
https://pl.wikipedia.org/wiki/B%C4%85czek_zwyczajny	0.59840305	Birds	Chordates
https://pt.wikipedia.org/wiki/Gar%C3%A7a-pequena	0.413520537	Birds	Chordates
https://ru.wikipedia.org/wiki/%D0%9C%D0%B0%D0%BB%D0%B0%D1%8F_%D0%B2%D1%8B%D0%BF%D1%8C	0.098894617	Birds	Chordates
https://sk.wikipedia.org/wiki/Bu%C4%8Dia%C4%8Dik_mo%C4%8Diarny	0.452269249	Birds	Chordates
https://tr.wikipedia.org/wiki/K%C3%BC%C3%A7%C3%BCk_balaban	0.028151406	Birds	Chordates
https://uk.wikipedia.org/wiki/%D0%91%D1%83%D0%B3%D0%B0%D0%B9%D1%87%D0%B8%D0%BA	0.769692715	Birds	Chordates
https://af.wikipedia.org/wiki/Swerfvalk	-3.96E-04	Birds	Chordates
https://ar.wikipedia.org/wiki/%D8%B4%D8%A7%D9%87%D9%8A%D9%86	0.484620426	Birds	Chordates
https://az.wikipedia.org/wiki/%C5%9Eahin	0.574697906	Birds	Chordates
https://bg.wikipedia.org/wiki/%D0%A1%D0%BE%D0%BA%D0%BE%D0%BB_%D1%81%D0%BA%D0%B8%D1%82%D0%BD%D0%B8%D0%BA	0.717548804	Birds	Chordates
https://bh.wikipedia.org/wiki/%E0%A4%AC%E0%A4%BF%E0%A4%B9%E0%A4%BF%E0%A4%B0%E0%A5%80	0.193442559	Birds	Chordates
https://bs.wikipedia.org/wiki/Sivi_soko	0.650218965	Birds	Chordates
https://ca.wikipedia.org/wiki/Falc%C3%B3_pelegr%C3%AD	0.437836916	Birds	Chordates
https://cs.wikipedia.org/wiki/Sokol_st%C4%9Bhovav%C3%BD	0.574311072	Birds	Chordates
https://da.wikipedia.org/wiki/Vandrefalk	0.350143854	Birds	Chordates
https://de.wikipedia.org/wiki/Wanderfalke	0.759838783	Birds	Chordates
https://el.wikipedia.org/wiki/%CE%A0%CE%B5%CF%84%CF%81%CE%AF%CF%84%CE%B7%CF%82	0.280658062	Birds	Chordates
https://en.wikipedia.org/wiki/Peregrine_falcon	0.188259222	Birds	Chordates
https://es.wikipedia.org/wiki/Falco_peregrinus	0.029857416	Birds	Chordates
https://et.wikipedia.org/wiki/Rabapistrik	0.747789283	Birds	Chordates
https://eu.wikipedia.org/wiki/Belatz_handi	0.249612227	Birds	Chordates
https://fa.wikipedia.org/wiki/%D8%B4%D8%A7%D9%87%DB%8C%D9%86_%D9%85%D8%B9%D9%85%D9%88%D9%84%DB%8C	0.039443349	Birds	Chordates
https://fi.wikipedia.org/wiki/Muuttohaukka	0.734798223	Birds	Chordates
https://fr.wikipedia.org/wiki/Faucon_p%C3%A8lerin	0.628863693	Birds	Chordates
https://gl.wikipedia.org/wiki/Falc%C3%B3n_peregrino	0.803721111	Birds	Chordates
https://he.wikipedia.org/wiki/%D7%91%D7%96_%D7%A0%D7%95%D7%93%D7%93	0.653525932	Birds	Chordates
https://hr.wikipedia.org/wiki/Sivi_sokol	0.352506777	Birds	Chordates
https://hu.wikipedia.org/wiki/V%C3%A1ndors%C3%B3lyom	0.407021035	Birds	Chordates
https://hy.wikipedia.org/wiki/%D5%8D%D5%A1%D5%BA%D5%BD%D5%A1%D5%B6	0.356547041	Birds	Chordates
https://id.wikipedia.org/wiki/Alap-alap_kawah	0.266386922	Birds	Chordates
https://it.wikipedia.org/wiki/Falco_peregrinus	0.73844712	Birds	Chordates
https://ja.wikipedia.org/wiki/%E3%83%8F%E3%83%A4%E3%83%96%E3%82%B5	0.301481055	Birds	Chordates
https://ka.wikipedia.org/wiki/%E1%83%A8%E1%83%90%E1%83%95%E1%83%90%E1%83%A0%E1%83%93%E1%83%94%E1%83%9C%E1%83%98	0.520264906	Birds	Chordates
https://kk.wikipedia.org/wiki/%D0%9B%D0%B0%D1%88%D1%8B%D0%BD	0.571387708	Birds	Chordates
https://ko.wikipedia.org/wiki/%EB%A7%A4	0.188483139	Birds	Chordates
https://ky.wikipedia.org/wiki/%D0%AB%D0%BB%D0%B0%D0%B0%D1%87%D1%8B%D0%BD	6.90E-04	Birds	Chordates
https://lt.wikipedia.org/wiki/Sakalas_keleivis	0.734095654	Birds	Chordates
https://lv.wikipedia.org/wiki/Lielais_piek%C5%ABns	0.763051058	Birds	Chordates
https://mk.wikipedia.org/wiki/%D0%A1%D0%B8%D0%B2_%D1%81%D0%BE%D0%BA%D0%BE%D0%BB	0.759537946	Birds	Chordates
https://ml.wikipedia.org/wiki/%E0%B4%95%E0%B4%BE%E0%B4%AF%E0%B5%BD_%E0%B4%AA%E0%B5%81%E0%B4%B3%E0%B5%8D%E0%B4%B3%E0%B5%8D	0.239244433	Birds	Chordates
https://mr.wikipedia.org/wiki/%E0%A4%AC%E0%A4%B9%E0%A4%BF%E0%A4%B0%E0%A5%80_%E0%A4%B8%E0%A4%B8%E0%A4%BE%E0%A4%A3%E0%A4%BE	0.607108303	Birds	Chordates
https://ms.wikipedia.org/wiki/Burung_Falko_Belalang	0.07901335	Birds	Chordates
https://nl.wikipedia.org/wiki/Slechtvalk	0.095141733	Birds	Chordates
https://nn.wikipedia.org/wiki/Vandrefalk	0.043993528	Birds	Chordates
https://no.wikipedia.org/wiki/Vandrefalk	0.562736755	Birds	Chordates
https://pl.wikipedia.org/wiki/Sok%C3%B3%C5%82_w%C4%99drowny	0.650581486	Birds	Chordates
https://pt.wikipedia.org/wiki/Falc%C3%A3o-peregrino	9.14E-04	Birds	Chordates
https://ro.wikipedia.org/wiki/%C8%98oim_c%C4%83l%C4%83tor	0.545489737	Birds	Chordates
https://rue.wikipedia.org/wiki/%D0%A1%D0%B0%D0%BF%D1%81%D0%B0%D0%BD	0.130798658	Birds	Chordates
https://ru.wikipedia.org/wiki/%D0%A1%D0%B0%D0%BF%D1%81%D0%B0%D0%BD	0.396725734	Birds	Chordates
https://simple.wikipedia.org/wiki/Peregrine_falcon	0.02516979	Birds	Chordates
https://sk.wikipedia.org/wiki/Sokol_s%C5%A5ahovav%C3%BD	0.846632691	Birds	Chordates
https://sl.wikipedia.org/wiki/Sokol_selec	0.839042326	Birds	Chordates
https://sr.wikipedia.org/wiki/%D0%A1%D0%B8%D0%B2%D0%B8_%D1%81%D0%BE%D0%BA%D0%BE	0.647314006	Birds	Chordates
https://sv.wikipedia.org/wiki/Pilgrimsfalk	0.777575641	Birds	Chordates
https://ta.wikipedia.org/wiki/%E0%AE%AA%E0%AF%8A%E0%AE%B0%E0%AE%BF_%E0%AE%B5%E0%AE%B2%E0%AF%8D%E0%AE%B2%E0%AF%82%E0%AE%B1%E0%AF%81	0.205022676	Birds	Chordates
https://th.wikipedia.org/wiki/%E0%B9%80%E0%B8%AB%E0%B8%A2%E0%B8%B5%E0%B9%88%E0%B8%A2%E0%B8%A7%E0%B9%80%E0%B8%9E%E0%B9%80%E0%B8%A3%E0%B8%81%E0%B8%A3%E0%B8%B4%E0%B8%99	0.024535374	Birds	Chordates
https://tr.wikipedia.org/wiki/Baya%C4%9F%C4%B1_do%C4%9Fan	0.187703721	Birds	Chordates
https://uk.wikipedia.org/wiki/%D0%A1%D0%B0%D0%BF%D1%81%D0%B0%D0%BD	0.620034723	Birds	Chordates
https://ur.wikipedia.org/wiki/%DB%81%D8%AC%D8%B1%D8%AA%DB%8C_%D8%A8%D8%A7%D8%B2	0.222666445	Birds	Chordates
https://uz.wikipedia.org/wiki/Lochin	1.76E-04	Birds	Chordates
https://vi.wikipedia.org/wiki/C%E1%BA%AFt_l%E1%BB%9Bn	0.38980353	Birds	Chordates
https://zh.wikipedia.org/wiki/%E6%B8%B8%E9%9A%BC	0.006036784	Birds	Chordates
https://cs.wikipedia.org/wiki/Racek_%C5%BElutonoh%C3%BD	0.304516279	Birds	Chordates
https://da.wikipedia.org/wiki/Sildem%C3%A5ge	0.728775157	Birds	Chordates
https://de.wikipedia.org/wiki/Heringsm%C3%B6we	0.934848644	Birds	Chordates
https://en.wikipedia.org/wiki/Lesser_black-backed_gull	0.732741857	Birds	Chordates
https://es.wikipedia.org/wiki/Larus_fuscus	0.55920379	Birds	Chordates
https://et.wikipedia.org/wiki/T%C3%B5mmukajakas	0.826862467	Birds	Chordates
https://fi.wikipedia.org/wiki/Selk%C3%A4lokki	0.903511391	Birds	Chordates
https://fo.wikipedia.org/wiki/Likka	0.526131331	Birds	Chordates
https://fr.wikipedia.org/wiki/Go%C3%A9land_brun	0.736339112	Birds	Chordates
https://he.wikipedia.org/wiki/%D7%A9%D7%97%D7%A3_%D7%A9%D7%97%D7%95%D7%A8	0.071418578	Birds	Chordates
https://hu.wikipedia.org/wiki/Heringsir%C3%A1ly	0.756294318	Birds	Chordates
https://is.wikipedia.org/wiki/S%C3%ADlam%C3%A1fur	0.783524349	Birds	Chordates
https://it.wikipedia.org/wiki/Larus_fuscus	0.832397402	Birds	Chordates
https://ja.wikipedia.org/wiki/%E3%83%8B%E3%82%B7%E3%82%BB%E3%82%B0%E3%83%AD%E3%82%AB%E3%83%A2%E3%83%A1	0.753685051	Birds	Chordates
https://lt.wikipedia.org/wiki/Silkinis_kiras	0.652355341	Birds	Chordates
https://nl.wikipedia.org/wiki/Kleine_mantelmeeuw	0.916002766	Birds	Chordates
https://no.wikipedia.org/wiki/Sildem%C3%A5ke	0.914806106	Birds	Chordates
https://pl.wikipedia.org/wiki/Mewa_%C5%BC%C3%B3%C5%82tonoga	0.796032171	Birds	Chordates
https://pt.wikipedia.org/wiki/Gaivota-de-asa-escura	0.584808454	Birds	Chordates
https://ru.wikipedia.org/wiki/%D0%9A%D0%BB%D1%83%D1%88%D0%B0	0.642990177	Birds	Chordates
https://sk.wikipedia.org/wiki/%C4%8Cajka_tmav%C3%A1	0.275153031	Birds	Chordates
https://sv.wikipedia.org/wiki/Silltrut	0.807353216	Birds	Chordates
https://tr.wikipedia.org/wiki/Kara_s%C4%B1rtl%C4%B1_mart%C4%B1	0.380474894	Birds	Chordates
https://cs.wikipedia.org/wiki/Racek_t%C5%99%C3%ADprst%C3%BD	0.05129543	Birds	Chordates
https://da.wikipedia.org/wiki/Ride_(fugl)	0.899928899	Birds	Chordates
https://de.wikipedia.org/wiki/Dreizehenm%C3%B6we	0.806470086	Birds	Chordates
https://en.wikipedia.org/wiki/Black-legged_kittiwake	0.53850939	Birds	Chordates
https://es.wikipedia.org/wiki/Rissa_tridactyla	-0.00185468	Birds	Chordates
https://fi.wikipedia.org/wiki/Pikkukajava	0.723794831	Birds	Chordates
https://fr.wikipedia.org/wiki/Mouette_tridactyle	0.815832543	Birds	Chordates
https://hu.wikipedia.org/wiki/H%C3%A1romujj%C3%BA_cs%C3%BCll%C5%91	0.025142727	Birds	Chordates
https://is.wikipedia.org/wiki/Rita_(fugl)	0.879789497	Birds	Chordates
https://it.wikipedia.org/wiki/Rissa_tridactyla	0.727762811	Birds	Chordates
https://ja.wikipedia.org/wiki/%E3%83%9F%E3%83%84%E3%83%A6%E3%83%93%E3%82%AB%E3%83%A2%E3%83%A1	0.287910734	Birds	Chordates
https://nl.wikipedia.org/wiki/Drieteenmeeuw	0.013187834	Birds	Chordates
https://no.wikipedia.org/wiki/Krykkje	0.9118503	Birds	Chordates
https://pl.wikipedia.org/wiki/Mewa_tr%C3%B3jpalczasta	0.754417853	Birds	Chordates
https://pt.wikipedia.org/wiki/Gaivota-trid%C3%A1ctila	0.196509613	Birds	Chordates
https://ru.wikipedia.org/wiki/%D0%9E%D0%B1%D1%8B%D0%BA%D0%BD%D0%BE%D0%B2%D0%B5%D0%BD%D0%BD%D0%B0%D1%8F_%D0%BC%D0%BE%D0%B5%D0%B2%D0%BA%D0%B0	0.401285054	Birds	Chordates
https://sv.wikipedia.org/wiki/Tret%C3%A5ig_m%C3%A5s	0.84025413	Birds	Chordates
https://ar.wikipedia.org/wiki/%D8%AE%D8%B1%D8%B4%D9%86%D8%A9_%D9%82%D8%B2%D9%88%D9%8A%D9%86%D9%8A%D8%A9	0.05004051	Birds	Chordates
https://de.wikipedia.org/wiki/Raubseeschwalbe	0.836797684	Birds	Chordates
https://el.wikipedia.org/wiki/%CE%9A%CE%B1%CF%81%CE%B1%CF%84%CE%B6%CE%AC%CF%82_(%CF%80%CF%84%CE%B7%CE%BD%CF%8C)	0.177605183	Birds	Chordates
https://en.wikipedia.org/wiki/Caspian_tern	0.883845723	Birds	Chordates
https://es.wikipedia.org/wiki/Hydroprogne_caspia	0.501061767	Birds	Chordates
https://fa.wikipedia.org/wiki/%D9%BE%D8%B1%D8%B3%D8%AA%D9%88%DB%8C_%D8%AF%D8%B1%DB%8C%D8%A7%DB%8C%DB%8C_%D8%AE%D8%B2%D8%B1	-0.001205701	Birds	Chordates
https://fi.wikipedia.org/wiki/R%C3%A4ysk%C3%A4	0.835324089	Birds	Chordates
https://fr.wikipedia.org/wiki/Sterne_caspienne	0.608173204	Birds	Chordates
https://it.wikipedia.org/wiki/Hydroprogne_caspia	0.07863537	Birds	Chordates
https://ja.wikipedia.org/wiki/%E3%82%AA%E3%83%8B%E3%82%A2%E3%82%B8%E3%82%B5%E3%82%B7	0.21628938	Birds	Chordates
https://lt.wikipedia.org/wiki/Pl%C4%97%C5%A1rioji_%C5%BEuv%C4%97dra	0.41700457	Birds	Chordates
https://nl.wikipedia.org/wiki/Reuzenstern	0.771673695	Birds	Chordates
https://pl.wikipedia.org/wiki/Rybitwa_wielkodzioba	0.706780865	Birds	Chordates
https://ru.wikipedia.org/wiki/%D0%A7%D0%B5%D0%B3%D1%80%D0%B0%D0%B2%D0%B0	0.48199494	Birds	Chordates
https://sk.wikipedia.org/wiki/%C4%8Cegrava_ve%C4%BEkozob%C3%A1	0.174155449	Birds	Chordates
https://sv.wikipedia.org/wiki/Skr%C3%A4nt%C3%A4rna	0.766401193	Birds	Chordates
https://de.wikipedia.org/wiki/Brandseeschwalbe	0.671811394	Birds	Chordates
https://en.wikipedia.org/wiki/Sandwich_tern	0.852753432	Birds	Chordates
https://es.wikipedia.org/wiki/Thalasseus_sandvicensis	0.643106212	Birds	Chordates
https://fi.wikipedia.org/wiki/Riuttatiira	0.786627798	Birds	Chordates
https://fr.wikipedia.org/wiki/Sterne_caugek	0.674325791	Birds	Chordates
https://it.wikipedia.org/wiki/Thalasseus_sandvicensis	0.631946075	Birds	Chordates
https://lt.wikipedia.org/wiki/Margasparn%C4%97_%C5%BEuv%C4%97dra	0.633571912	Birds	Chordates
https://nl.wikipedia.org/wiki/Grote_stern	0.829711833	Birds	Chordates
https://pl.wikipedia.org/wiki/Rybitwa_czubata	0.789530419	Birds	Chordates
https://pt.wikipedia.org/wiki/Thalasseus_sandvicensis	0.1476698	Birds	Chordates
https://ro.wikipedia.org/wiki/Chir%C4%83_de_mare	0.118527642	Birds	Chordates
https://ru.wikipedia.org/wiki/%D0%9F%D0%B5%D1%81%D1%82%D1%80%D0%BE%D0%BD%D0%BE%D1%81%D0%B0%D1%8F_%D0%BA%D1%80%D0%B0%D1%87%D0%BA%D0%B0	0.307608038	Birds	Chordates
https://sv.wikipedia.org/wiki/Kentsk_t%C3%A4rna	0.731378901	Birds	Chordates
https://ar.wikipedia.org/wiki/%D8%A8%D8%A8%D8%BA%D8%A7%D8%A1_%D8%A7%D9%84%D8%BA%D8%B7%D8%A7%D8%B3	0.235046132	Birds	Chordates
https://bg.wikipedia.org/wiki/%D0%A2%D1%8A%D0%BF%D0%BE%D0%BA%D0%BB%D1%8E%D0%BD%D0%B0_%D0%BA%D0%B0%D0%B9%D1%80%D0%B0	0.265475537	Birds	Chordates
https://ca.wikipedia.org/wiki/Fraret_atl%C3%A0ntic	0.011390873	Birds	Chordates
https://cs.wikipedia.org/wiki/Papuchalk_severn%C3%AD	0.057000285	Birds	Chordates
https://da.wikipedia.org/wiki/Lunde	0.284109266	Birds	Chordates
https://de.wikipedia.org/wiki/Papageitaucher	0.100024361	Birds	Chordates
https://el.wikipedia.org/wiki/%CE%A6%CF%81%CE%B1%CF%84%CE%AD%CF%81%CE%BA%CE%BF%CF%85%CE%BB%CE%B1_%CF%84%CE%BF%CF%85_%CE%91%CF%84%CE%BB%CE%B1%CE%BD%CF%84%CE%B9%CE%BA%CE%BF%CF%8D	0.089748257	Birds	Chordates
https://en.wikipedia.org/wiki/Atlantic_puffin	0.353506515	Birds	Chordates
https://es.wikipedia.org/wiki/Fratercula_arctica	0.192783254	Birds	Chordates
https://et.wikipedia.org/wiki/Lunn	0.273035951	Birds	Chordates
https://fa.wikipedia.org/wiki/%D8%B7%D9%88%D8%B7%DB%8C_%D8%AF%D8%B1%DB%8C%D8%A7%DB%8C%DB%8C_%D8%A7%D8%B7%D9%84%D8%B3	0.027204302	Birds	Chordates
https://fi.wikipedia.org/wiki/Lunni	0.606390592	Birds	Chordates
https://fo.wikipedia.org/wiki/Lundi	0.243099077	Birds	Chordates
https://frp.wikipedia.org/wiki/Papag%C3%A2l-de-mar	0.104647289	Birds	Chordates
https://fr.wikipedia.org/wiki/Macareux_moine	0.376684614	Birds	Chordates
https://he.wikipedia.org/wiki/%D7%AA%D7%95%D7%9B%D7%99_%D7%99%D7%9D_%D7%90%D7%98%D7%9C%D7%A0%D7%98%D7%99	0.001642517	Birds	Chordates
https://hr.wikipedia.org/wiki/Tupik	-8.16E-04	Birds	Chordates
https://hu.wikipedia.org/wiki/Lunda	0.205648438	Birds	Chordates
https://is.wikipedia.org/wiki/Lundi	0.70768649	Birds	Chordates
https://it.wikipedia.org/wiki/Fratercula_arctica	0.188885999	Birds	Chordates
https://ja.wikipedia.org/wiki/%E3%83%8B%E3%82%B7%E3%83%84%E3%83%8E%E3%83%A1%E3%83%89%E3%83%AA	0.107675401	Birds	Chordates
https://ko.wikipedia.org/wiki/%EC%BD%94%EB%BF%94%EB%B0%94%EB%8B%A4%EC%98%A4%EB%A6%AC	0.177353007	Birds	Chordates
https://lt.wikipedia.org/wiki/Atlantinis_mormonas	0.025985357	Birds	Chordates
https://lv.wikipedia.org/wiki/Atlantijas_tukl%C4%ABtis	0.256661503	Birds	Chordates
https://nl.wikipedia.org/wiki/Papegaaiduiker	0.129892308	Birds	Chordates
https://nn.wikipedia.org/wiki/Lundefugl	0.402670632	Birds	Chordates
https://no.wikipedia.org/wiki/Lunde_(fugl)	0.742020271	Birds	Chordates
https://pl.wikipedia.org/wiki/Maskonur_zwyczajny	0.822495091	Birds	Chordates
https://pt.wikipedia.org/wiki/Fradinho	0.368182656	Birds	Chordates
https://ro.wikipedia.org/wiki/Papagal_de_mare	0.257444196	Birds	Chordates
https://ru.wikipedia.org/wiki/%D0%A2%D1%83%D0%BF%D0%B8%D0%BA_(%D0%BF%D1%82%D0%B8%D1%86%D0%B0)	0.629556977	Birds	Chordates
https://sco.wikipedia.org/wiki/Tammie_norrie	0.411474178	Birds	Chordates
https://sl.wikipedia.org/wiki/Mormon_(pti%C4%8D)	0.385832424	Birds	Chordates
https://sv.wikipedia.org/wiki/Lunnef%C3%A5gel	0.300674591	Birds	Chordates
https://tr.wikipedia.org/wiki/Baya%C4%9F%C4%B1_deniz_papa%C4%9Fan%C4%B1	0.353810374	Birds	Chordates
https://uk.wikipedia.org/wiki/%D0%A2%D1%83%D0%BF%D0%B8%D0%BA_%D0%B0%D1%82%D0%BB%D0%B0%D0%BD%D1%82%D0%B8%D1%87%D0%BD%D0%B8%D0%B9	0.639249634	Birds	Chordates
https://zh.wikipedia.org/wiki/%E5%8C%97%E6%9E%81%E6%B5%B7%E9%B9%A6	0.633758585	Birds	Chordates
https://bg.wikipedia.org/wiki/%D0%9F%D0%BE%D0%BB%D1%8F%D1%80%D0%B5%D0%BD_%D0%B1%D1%83%D1%80%D0%B5%D0%B2%D0%B5%D1%81%D1%82%D0%BD%D0%B8%D0%BA	0.022424707	Birds	Chordates
https://cs.wikipedia.org/wiki/Bu%C5%99%C5%88%C3%A1k_ledn%C3%AD	0.269387712	Birds	Chordates
https://da.wikipedia.org/wiki/Mallemuk	0.672665145	Birds	Chordates
https://de.wikipedia.org/wiki/Eissturmvogel	0.518398304	Birds	Chordates
https://en.wikipedia.org/wiki/Northern_fulmar	0.276183207	Birds	Chordates
https://es.wikipedia.org/wiki/Fulmarus_glacialis	0.001074873	Birds	Chordates
https://fi.wikipedia.org/wiki/Myrskylintu	0.8789687	Birds	Chordates
https://fo.wikipedia.org/wiki/Havhestur	0.306014868	Birds	Chordates
https://fr.wikipedia.org/wiki/Fulmar_bor%C3%A9al	0.224799622	Birds	Chordates
https://is.wikipedia.org/wiki/F%C3%BDll	0.667779649	Birds	Chordates
https://it.wikipedia.org/wiki/Fulmarus_glacialis	0.703603889	Birds	Chordates
https://ja.wikipedia.org/wiki/%E3%83%95%E3%83%AB%E3%83%9E%E3%82%AB%E3%83%A2%E3%83%A1	0.242140911	Birds	Chordates
https://nl.wikipedia.org/wiki/Noordse_stormvogel	0.247929035	Birds	Chordates
https://no.wikipedia.org/wiki/Havhest	0.545676029	Birds	Chordates
https://pl.wikipedia.org/wiki/Fulmar_zwyczajny	0.509745527	Birds	Chordates
https://pt.wikipedia.org/wiki/Fulmar-glacial	8.61E-04	Birds	Chordates
https://ru.wikipedia.org/wiki/%D0%93%D0%BB%D1%83%D0%BF%D1%8B%D1%88	0.433986281	Birds	Chordates
https://sv.wikipedia.org/wiki/Stormf%C3%A5gel	0.470948002	Birds	Chordates
https://zh.wikipedia.org/wiki/%E6%9A%B4%E9%9B%AA%E9%B9%B1	-0.001565972	Birds	Chordates
https://ar.wikipedia.org/wiki/%D8%AF%D9%8A%D9%83_%D8%A7%D9%84%D8%BA%D8%A7%D8%A8	0.551718681	Birds	Chordates
https://az.wikipedia.org/wiki/C%C3%BCll%C3%BCt	0.215182551	Birds	Chordates
https://bg.wikipedia.org/wiki/%D0%93%D0%BE%D1%80%D1%81%D0%BA%D0%B8_%D0%B1%D0%B5%D0%BA%D0%B0%D1%81	0.842517029	Birds	Chordates
https://ca.wikipedia.org/wiki/Becada_eurasi%C3%A0tica	0.191786889	Birds	Chordates
https://cs.wikipedia.org/wiki/Sluka_lesn%C3%AD	0.397069045	Birds	Chordates
https://da.wikipedia.org/wiki/Skovsneppe	0.683129216	Birds	Chordates
https://de.wikipedia.org/wiki/Waldschnepfe	0.534082369	Birds	Chordates
https://el.wikipedia.org/wiki/%CE%9C%CF%80%CE%B5%CE%BA%CE%AC%CF%84%CF%83%CE%B1	0.890663102	Birds	Chordates
https://en.wikipedia.org/wiki/Eurasian_woodcock	0.723878793	Birds	Chordates
https://es.wikipedia.org/wiki/Scolopax_rusticola	0.747999726	Birds	Chordates
https://et.wikipedia.org/wiki/Metskurvits	-3.27E-04	Birds	Chordates
https://eu.wikipedia.org/wiki/Oilagor	0.488884761	Birds	Chordates
https://fa.wikipedia.org/wiki/%D8%A7%D8%A8%DB%8C%D8%A7%DB%8C_%D8%A7%D9%88%D8%B1%D8%A7%D8%B3%DB%8C%D8%A7%DB%8C%DB%8C	0.739647845	Birds	Chordates
https://fi.wikipedia.org/wiki/Lehtokurppa	0.790292756	Birds	Chordates
https://fr.wikipedia.org/wiki/B%C3%A9casse_des_bois	0.743829713	Birds	Chordates
https://he.wikipedia.org/wiki/%D7%97%D7%A8%D7%98%D7%95%D7%9E%D7%9F_%D7%99%D7%A2%D7%A8%D7%95%D7%AA	0.597354003	Birds	Chordates
https://hu.wikipedia.org/wiki/Erdei_szalonka	0.461799498	Birds	Chordates
https://it.wikipedia.org/wiki/Scolopax_rusticola	0.820341111	Birds	Chordates
https://ja.wikipedia.org/wiki/%E3%83%A4%E3%83%9E%E3%82%B7%E3%82%AE	0.412320419	Birds	Chordates
https://ka.wikipedia.org/wiki/%E1%83%A2%E1%83%A7%E1%83%98%E1%83%A1_%E1%83%A5%E1%83%90%E1%83%97%E1%83%90%E1%83%9B%E1%83%98	0.410010055	Birds	Chordates
https://kk.wikipedia.org/wiki/%D0%96%D1%8B%D0%BB%D2%9B%D1%8B%D1%88%D1%8B_(%D2%9B%D2%B1%D1%81)	0.569353175	Birds	Chordates
https://lt.wikipedia.org/wiki/Slanka	0.256860732	Birds	Chordates
https://lv.wikipedia.org/wiki/Eir%C4%81zijas_sloka	-3.58E-04	Birds	Chordates
https://nl.wikipedia.org/wiki/Houtsnip	0.637510355	Birds	Chordates
https://nn.wikipedia.org/wiki/Rugde	0.011164579	Birds	Chordates
https://no.wikipedia.org/wiki/Rugde	0.302492444	Birds	Chordates
https://pl.wikipedia.org/wiki/S%C5%82onka_zwyczajna	0.333948863	Birds	Chordates
https://pt.wikipedia.org/wiki/Galinhola	0.636401567	Birds	Chordates
https://ro.wikipedia.org/wiki/Sitar_de_p%C4%83dure	0.722443939	Birds	Chordates
https://ru.wikipedia.org/wiki/%D0%92%D0%B0%D0%BB%D1%8C%D0%B4%D1%88%D0%BD%D0%B5%D0%BF	0.119160685	Birds	Chordates
https://sk.wikipedia.org/wiki/Sluka_h%C3%B4rna	0.69085992	Birds	Chordates
https://sq.wikipedia.org/wiki/Shapka	0.520443425	Birds	Chordates
https://sv.wikipedia.org/wiki/Morkulla	0.605592959	Birds	Chordates
https://tr.wikipedia.org/wiki/Avrasya_%C3%A7ullu%C4%9Fu	0.427197497	Birds	Chordates
https://uk.wikipedia.org/wiki/%D0%A1%D0%BB%D1%83%D0%BA%D0%B2%D0%B0	0.255992302	Birds	Chordates
https://vi.wikipedia.org/wiki/D%E1%BA%BD_g%C3%A0	0.042338982	Birds	Chordates
https://zh.wikipedia.org/wiki/%E4%B8%98%E9%B9%AC	-0.00151788	Birds	Chordates
https://de.wikipedia.org/wiki/Schwarzgesichtscharbe	0.444695718	Birds	Chordates
https://en.wikipedia.org/wiki/Black-faced_cormorant	0.417780313	Birds	Chordates
https://es.wikipedia.org/wiki/Phalacrocorax_fuscescens	0.159660357	Birds	Chordates
https://fr.wikipedia.org/wiki/Cormoran_de_Tasmanie	0.500025649	Birds	Chordates
https://ru.wikipedia.org/wiki/%D0%91%D0%B5%D0%BB%D0%BE%D0%B3%D1%80%D1%83%D0%B4%D1%8B%D0%B9_%D0%B1%D0%B0%D0%BA%D0%BB%D0%B0%D0%BD	0.292279152	Birds	Chordates
https://ar.wikipedia.org/wiki/%D8%BA%D8%A7%D9%82%D8%A9_%D9%83%D8%A8%D9%8A%D8%B1%D8%A9	0.230345739	Birds	Chordates
https://az.wikipedia.org/wiki/B%C3%B6y%C3%BCk_qarabatdaq	0.362033006	Birds	Chordates
https://bg.wikipedia.org/wiki/%D0%93%D0%BE%D0%BB%D1%8F%D0%BC_%D0%BA%D0%BE%D1%80%D0%BC%D0%BE%D1%80%D0%B0%D0%BD	0.035535422	Birds	Chordates
https://ca.wikipedia.org/wiki/Corb_mar%C3%AD_gros	0.78399086	Birds	Chordates
https://cs.wikipedia.org/wiki/Kormor%C3%A1n_velk%C3%BD	0.571699034	Birds	Chordates
https://da.wikipedia.org/wiki/Skarv	0.446522808	Birds	Chordates
https://de.wikipedia.org/wiki/Kormoran_(Art)	-3.65E-04	Birds	Chordates
https://el.wikipedia.org/wiki/%CE%9A%CE%BF%CF%81%CE%BC%CE%BF%CF%81%CE%AC%CE%BD%CE%BF%CF%82	0.054067549	Birds	Chordates
https://en.wikipedia.org/wiki/Great_cormorant	0.260968147	Birds	Chordates
https://es.wikipedia.org/wiki/Phalacrocorax_carbo	0.695404874	Birds	Chordates
https://et.wikipedia.org/wiki/Kormoran	0.639880831	Birds	Chordates
https://fa.wikipedia.org/wiki/%D8%A8%D8%A7%DA%A9%D9%84%D8%A7%D9%86_%D8%A8%D8%B2%D8%B1%DA%AF	0.693052847	Birds	Chordates
https://fi.wikipedia.org/wiki/Merimetso	0.822823728	Birds	Chordates
https://frr.wikipedia.org/wiki/Ialgus	0.154126217	Birds	Chordates
https://fr.wikipedia.org/wiki/Grand_Cormoran	0.575792529	Birds	Chordates
https://he.wikipedia.org/wiki/%D7%A7%D7%95%D7%A8%D7%9E%D7%95%D7%A8%D7%9F_%D7%92%D7%93%D7%95%D7%9C	0.883379017	Birds	Chordates
https://hr.wikipedia.org/wiki/Veliki_vranac	0.4099604	Birds	Chordates
https://hu.wikipedia.org/wiki/Nagy_k%C3%A1r%C3%B3katona	0.669934685	Birds	Chordates
https://hy.wikipedia.org/wiki/%D5%84%D5%A5%D5%AE_%D5%B1%D5%AF%D5%B6%D5%AF%D5%B8%D6%82%D5%AC	0.310763043	Birds	Chordates
https://id.wikipedia.org/wiki/Pecuk-padi_besar	0.001091791	Birds	Chordates
https://is.wikipedia.org/wiki/D%C3%ADlaskarfur	0.004230468	Birds	Chordates
https://it.wikipedia.org/wiki/Phalacrocorax_carbo	0.001020787	Birds	Chordates
https://ja.wikipedia.org/wiki/%E3%82%AB%E3%83%AF%E3%82%A6	0.626318202	Birds	Chordates
https://ko.wikipedia.org/wiki/%EB%AF%BC%EB%AC%BC%EA%B0%80%EB%A7%88%EC%9A%B0%EC%A7%80	0.400430631	Birds	Chordates
https://lt.wikipedia.org/wiki/Didysis_kormoranas	0.735886883	Birds	Chordates
https://lv.wikipedia.org/wiki/J%C5%ABras_krauklis	0.010765688	Birds	Chordates
https://mk.wikipedia.org/wiki/%D0%93%D0%BE%D0%BB%D0%B5%D0%BC_%D0%BA%D0%BE%D1%80%D0%BC%D0%BE%D1%80%D0%B0%D0%BD	0.550614792	Birds	Chordates
https://nl.wikipedia.org/wiki/Aalscholver	0.27616238	Birds	Chordates
https://no.wikipedia.org/wiki/Storskarv	0.449073529	Birds	Chordates
https://pl.wikipedia.org/wiki/Kormoran_zwyczajny	0.248971896	Birds	Chordates
https://pt.wikipedia.org/wiki/Corvo-marinho-de-faces-brancas	0.353946631	Birds	Chordates
https://ru.wikipedia.org/wiki/%D0%91%D0%BE%D0%BB%D1%8C%D1%88%D0%BE%D0%B9_%D0%B1%D0%B0%D0%BA%D0%BB%D0%B0%D0%BD	0.625575591	Birds	Chordates
https://sh.wikipedia.org/wiki/Veliki_vranac	0.290934333	Birds	Chordates
https://sk.wikipedia.org/wiki/Kormor%C3%A1n_ve%C4%BEk%C3%BD	0.74790927	Birds	Chordates
https://sl.wikipedia.org/wiki/Kormoran	-0.001660466	Birds	Chordates
https://sr.wikipedia.org/wiki/%D0%92%D0%B5%D0%BB%D0%B8%D0%BA%D0%B8_%D0%B2%D1%80%D0%B0%D0%BD%D0%B0%D1%86	0.069373198	Birds	Chordates
https://sv.wikipedia.org/wiki/Storskarv	0.839112717	Birds	Chordates
https://th.wikipedia.org/wiki/%E0%B8%99%E0%B8%81%E0%B8%81%E0%B8%B2%E0%B8%99%E0%B9%89%E0%B8%B3%E0%B9%83%E0%B8%AB%E0%B8%8D%E0%B9%88	0.04725005	Birds	Chordates
https://tr.wikipedia.org/wiki/Karabatak	0.077783632	Birds	Chordates
https://uk.wikipedia.org/wiki/%D0%91%D0%B0%D0%BA%D0%BB%D0%B0%D0%BD_%D0%B2%D0%B5%D0%BB%D0%B8%D0%BA%D0%B8%D0%B9	0.546699606	Birds	Chordates
https://vi.wikipedia.org/wiki/C%E1%BB%91c_%C4%91%E1%BA%BF	0.621217743	Birds	Chordates
https://zh.wikipedia.org/wiki/%E6%99%AE%E9%80%9A%E9%B8%95%E9%B6%BF	0.643508893	Birds	Chordates
https://ar.wikipedia.org/wiki/%D8%B2%D8%A7%D8%BA_%D8%B2%D8%B1%D8%B9%D9%8A	0.283376364	Birds	Chordates
https://bg.wikipedia.org/wiki/%D0%A7%D0%B0%D0%B2%D0%BA%D0%B0	0.535845538	Birds	Chordates
https://ca.wikipedia.org/wiki/Gralla_(ocell)	0.398587979	Birds	Chordates
https://cs.wikipedia.org/wiki/Kavka_obecn%C3%A1	0.472561813	Birds	Chordates
https://da.wikipedia.org/wiki/Allike	0.762883299	Birds	Chordates
https://de.wikipedia.org/wiki/Dohle	0.751420334	Birds	Chordates
https://el.wikipedia.org/wiki/%CE%9A%CE%AC%CF%81%CE%B3%CE%B9%CE%B1	0.096119836	Birds	Chordates
https://en.wikipedia.org/wiki/Western_jackdaw	0.641661749	Birds	Chordates
https://es.wikipedia.org/wiki/Corvus_monedula	0.72477585	Birds	Chordates
https://et.wikipedia.org/wiki/Hakk	0.775195257	Birds	Chordates
https://fa.wikipedia.org/wiki/%D8%B2%D8%A7%D8%BA%DA%86%D9%87	0.079139131	Birds	Chordates
https://fi.wikipedia.org/wiki/Naakka	0.795492791	Birds	Chordates
https://fr.wikipedia.org/wiki/Choucas_des_tours	0.811417721	Birds	Chordates
https://he.wikipedia.org/wiki/%D7%A7%D7%90%D7%A7	0.668775264	Birds	Chordates
https://hr.wikipedia.org/wiki/%C4%8Cavka	0.277585887	Birds	Chordates
https://hu.wikipedia.org/wiki/Cs%C3%B3ka_(mad%C3%A1r)	0.549519855	Birds	Chordates
https://it.wikipedia.org/wiki/Coloeus_monedula	0.805712808	Birds	Chordates
https://ja.wikipedia.org/wiki/%E3%83%8B%E3%82%B7%E3%82%B3%E3%82%AF%E3%83%9E%E3%83%AB%E3%82%AC%E3%83%A9%E3%82%B9	0.65647675	Birds	Chordates
https://ka.wikipedia.org/wiki/%E1%83%AD%E1%83%99%E1%83%90	0.178602671	Birds	Chordates
https://ko.wikipedia.org/wiki/%EC%84%9C%EC%96%91%EA%B0%88%EA%B9%8C%EB%A7%88%EA%B7%80	-0.001723098	Birds	Chordates
https://lt.wikipedia.org/wiki/Kuosa	0.324050906	Birds	Chordates
https://lv.wikipedia.org/wiki/Kov%C4%81rnis	0.697740214	Birds	Chordates
https://mk.wikipedia.org/wiki/%D0%A7%D0%B0%D0%B2%D0%BA%D0%B0	0.342461992	Birds	Chordates
https://nl.wikipedia.org/wiki/Kauw_(vogel)	0.784356429	Birds	Chordates
https://nn.wikipedia.org/wiki/Kaie	0.645944881	Birds	Chordates
https://no.wikipedia.org/wiki/Kaie	0.857868443	Birds	Chordates
https://pl.wikipedia.org/wiki/Kawka_zwyczajna	0.62408187	Birds	Chordates
https://pt.wikipedia.org/wiki/Gralha-de-nuca-cinzenta	0.496187349	Birds	Chordates
https://ro.wikipedia.org/wiki/St%C4%83ncu%C8%9B%C4%83	0.687253126	Birds	Chordates
https://ru.wikipedia.org/wiki/%D0%93%D0%B0%D0%BB%D0%BA%D0%B0	0.499390871	Birds	Chordates
https://sh.wikipedia.org/wiki/%C4%8Cavka	0.508507014	Birds	Chordates
https://simple.wikipedia.org/wiki/Jackdaw	0.053741295	Birds	Chordates
https://sk.wikipedia.org/wiki/Kavka_tmav%C3%A1	0.589808746	Birds	Chordates
https://sl.wikipedia.org/wiki/Kavka	0.425729519	Birds	Chordates
https://sr.wikipedia.org/wiki/%D0%A7%D0%B0%D0%B2%D0%BA%D0%B0	0.642584187	Birds	Chordates
https://sv.wikipedia.org/wiki/Kaja	0.844623724	Birds	Chordates
https://tr.wikipedia.org/wiki/K%C3%BC%C3%A7%C3%BCk_karga	0.23432729	Birds	Chordates
https://uk.wikipedia.org/wiki/%D0%93%D0%B0%D0%BB%D0%BA%D0%B0_(%D0%BF%D1%82%D0%B0%D1%85)	0.706248407	Birds	Chordates
https://zh.wikipedia.org/wiki/%E5%AF%92%E9%B8%A6	0.311236505	Birds	Chordates
https://als.wikipedia.org/wiki/Kohlmeise	0.001800875	Birds	Chordates
https://ar.wikipedia.org/wiki/%D9%82%D8%B1%D9%82%D9%81_%D9%83%D8%A8%D9%8A%D8%B1	0.688290717	Birds	Chordates
https://bg.wikipedia.org/wiki/%D0%93%D0%BE%D0%BB%D1%8F%D0%BC_%D1%81%D0%B8%D0%BD%D0%B8%D0%B3%D0%B5%D1%80	0.685314679	Birds	Chordates
https://ca.wikipedia.org/wiki/Mallerenga_carbonera	0.638317748	Birds	Chordates
https://cs.wikipedia.org/wiki/S%C3%BDkora_ko%C5%88adra	0.616518513	Birds	Chordates
https://da.wikipedia.org/wiki/Musvit	0.705691249	Birds	Chordates
https://de.wikipedia.org/wiki/Kohlmeise	0.587036325	Birds	Chordates
https://el.wikipedia.org/wiki/%CE%9A%CE%B1%CE%BB%CF%8C%CE%B3%CE%B5%CF%81%CE%BF%CF%82_(%CF%80%CF%84%CE%B7%CE%BD%CF%8C)	0.247155208	Birds	Chordates
https://en.wikipedia.org/wiki/Great_tit	0.585805654	Birds	Chordates
https://es.wikipedia.org/wiki/Parus_major	0.526346665	Birds	Chordates
https://et.wikipedia.org/wiki/Rasvatihane	0.670765945	Birds	Chordates
https://fa.wikipedia.org/wiki/%DA%86%D8%B1%D8%AE%E2%80%8C%D8%B1%DB%8C%D8%B3%DA%A9_%D8%A8%D8%B2%D8%B1%DA%AF	0.651708078	Birds	Chordates
https://fi.wikipedia.org/wiki/Talitiainen	0.330772327	Birds	Chordates
https://fr.wikipedia.org/wiki/M%C3%A9sange_charbonni%C3%A8re	0.588344041	Birds	Chordates
https://gl.wikipedia.org/wiki/Ferreiri%C3%B1o_abelleiro	0.577614684	Birds	Chordates
https://he.wikipedia.org/wiki/%D7%99%D7%A8%D7%92%D7%96%D7%99_%D7%9E%D7%A6%D7%95%D7%99	0.694418655	Birds	Chordates
https://hu.wikipedia.org/wiki/Sz%C3%A9ncinege	0.591835667	Birds	Chordates
https://id.wikipedia.org/wiki/Gelatik-batu_kelabu	0.035022125	Birds	Chordates
https://it.wikipedia.org/wiki/Parus_major	0.69902075	Birds	Chordates
https://ko.wikipedia.org/wiki/%EB%B0%95%EC%83%88_(%EC%83%88)	0.401268234	Birds	Chordates
https://lt.wikipedia.org/wiki/Did%C5%BEioji_zyl%C4%97	0.651927065	Birds	Chordates
https://lv.wikipedia.org/wiki/Liel%C4%81_z%C4%ABl%C4%ABte	0.651169632	Birds	Chordates
https://mk.wikipedia.org/wiki/%D0%93%D0%BE%D0%BB%D0%B5%D0%BC%D0%B0_%D1%81%D0%B8%D0%BF%D0%BA%D0%B0	0.277493491	Birds	Chordates
https://mr.wikipedia.org/wiki/%E0%A4%B0%E0%A4%BE%E0%A4%96%E0%A5%80_%E0%A4%AC%E0%A4%B2%E0%A5%8D%E0%A4%97%E0%A5%81%E0%A4%B2%E0%A5%80	0.556904565	Birds	Chordates
https://nl.wikipedia.org/wiki/Koolmees	0.565313039	Birds	Chordates
https://nn.wikipedia.org/wiki/Kj%C3%B8tmeis	0.145918566	Birds	Chordates
https://no.wikipedia.org/wiki/Kj%C3%B8ttmeis	0.316959036	Birds	Chordates
https://pl.wikipedia.org/wiki/Bogatka_zwyczajna	0.634052873	Birds	Chordates
https://pt.wikipedia.org/wiki/Chapim-real	0.451554593	Birds	Chordates
https://ro.wikipedia.org/wiki/Pi%C8%9Bigoi_mare	0.507426171	Birds	Chordates
https://ru.wikipedia.org/wiki/%D0%91%D0%BE%D0%BB%D1%8C%D1%88%D0%B0%D1%8F_%D1%81%D0%B8%D0%BD%D0%B8%D1%86%D0%B0	0.715733103	Birds	Chordates
https://simple.wikipedia.org/wiki/Great_tit	0.292645958	Birds	Chordates
https://sk.wikipedia.org/wiki/S%C3%BDkorka_ve%C4%BEk%C3%A1	0.740382264	Birds	Chordates
https://sl.wikipedia.org/wiki/Velika_sinica	0.610403565	Birds	Chordates
https://sr.wikipedia.org/wiki/%D0%92%D0%B5%D0%BB%D0%B8%D0%BA%D0%B0_%D1%81%D0%B5%D0%BD%D0%B8%D1%86%D0%B0	0.309908067	Birds	Chordates
https://sv.wikipedia.org/wiki/Talgoxe	0.423402172	Birds	Chordates
https://tr.wikipedia.org/wiki/B%C3%BCy%C3%BCk_ba%C5%9Ftankara	0.413869171	Birds	Chordates
https://uk.wikipedia.org/wiki/%D0%A1%D0%B8%D0%BD%D0%B8%D1%86%D1%8F_%D0%B2%D0%B5%D0%BB%D0%B8%D0%BA%D0%B0	0.737488242	Birds	Chordates
https://vi.wikipedia.org/wiki/B%E1%BA%A1c_m%C3%A1_l%E1%BB%9Bn	0.305344589	Birds	Chordates
https://zh.wikipedia.org/wiki/%E5%A4%A7%E5%B1%B1%E9%9B%80	0.446048313	Birds	Chordates
https://en.wikipedia.org/wiki/Masked_crimson_tanager	0.170709779	Birds	Chordates
https://es.wikipedia.org/wiki/Ramphocelus_nigrogularis	-8.97E-04	Birds	Chordates
https://ca.wikipedia.org/wiki/Repicatalons	0.537113369	Birds	Chordates
https://cs.wikipedia.org/wiki/Strnad_r%C3%A1kosn%C3%AD	0.728252158	Birds	Chordates
https://de.wikipedia.org/wiki/Rohrammer	0.694862617	Birds	Chordates
https://en.wikipedia.org/wiki/Common_reed_bunting	0.871853961	Birds	Chordates
https://es.wikipedia.org/wiki/Emberiza_schoeniclus	0.494170406	Birds	Chordates
https://fi.wikipedia.org/wiki/Pajusirkku	0.622226421	Birds	Chordates
https://fr.wikipedia.org/wiki/Bruant_des_roseaux	0.681194708	Birds	Chordates
https://hu.wikipedia.org/wiki/N%C3%A1di_s%C3%A1rm%C3%A1ny	0.824791227	Birds	Chordates
https://it.wikipedia.org/wiki/Emberiza_schoeniclus	0.857068339	Birds	Chordates
https://ja.wikipedia.org/wiki/%E3%82%AA%E3%82%AA%E3%82%B8%E3%83%A5%E3%83%AA%E3%83%B3	0.67967852	Birds	Chordates
https://lt.wikipedia.org/wiki/Nendrin%C4%97_starta	0.81369335	Birds	Chordates
https://nl.wikipedia.org/wiki/Rietgors	0.859580539	Birds	Chordates
https://no.wikipedia.org/wiki/Sivspurv	0.676329264	Birds	Chordates
https://pl.wikipedia.org/wiki/Potrzos_zwyczajny	0.710689556	Birds	Chordates
https://ru.wikipedia.org/wiki/%D0%A2%D1%80%D0%BE%D1%81%D1%82%D0%BD%D0%B8%D0%BA%D0%BE%D0%B2%D0%B0%D1%8F_%D0%BE%D0%B2%D1%81%D1%8F%D0%BD%D0%BA%D0%B0	0.806487819	Birds	Chordates
https://sk.wikipedia.org/wiki/Strn%C3%A1dka_trstinov%C3%A1	0.089179962	Birds	Chordates
https://sv.wikipedia.org/wiki/S%C3%A4vsparv	0.741005237	Birds	Chordates
https://uk.wikipedia.org/wiki/%D0%92%D1%96%D0%B2%D1%81%D1%8F%D0%BD%D0%BA%D0%B0_%D0%BE%D1%87%D0%B5%D1%80%D0%B5%D1%82%D1%8F%D0%BD%D0%B0	0.092723578	Birds	Chordates
https://ar.wikipedia.org/wiki/%D8%B9%D9%86%D8%AF%D9%84%D9%8A%D8%A8	0.492011625	Birds	Chordates
https://az.wikipedia.org/wiki/C%C9%99nub_b%C3%BClb%C3%BCl%C3%BC	0.386724376	Birds	Chordates
https://bg.wikipedia.org/wiki/%D0%AE%D0%B6%D0%B5%D0%BD_%D1%81%D0%BB%D0%B0%D0%B2%D0%B5%D0%B9	0.704745635	Birds	Chordates
https://ca.wikipedia.org/wiki/Rossinyol	0.239701122	Birds	Chordates
https://cs.wikipedia.org/wiki/Slav%C3%ADk_obecn%C3%BD	0.489133587	Birds	Chordates
https://da.wikipedia.org/wiki/Sydlig_nattergal	0.644886436	Birds	Chordates
https://de.wikipedia.org/wiki/Nachtigall	0.730517547	Birds	Chordates
https://el.wikipedia.org/wiki/%CE%91%CE%B7%CE%B4%CF%8C%CE%BD%CE%B9	0.436415958	Birds	Chordates
https://en.wikipedia.org/wiki/Common_nightingale	0.76237642	Birds	Chordates
https://es.wikipedia.org/wiki/Luscinia_megarhynchos	0.477495104	Birds	Chordates
https://fa.wikipedia.org/wiki/%D8%A8%D9%84%D8%A8%D9%84_%D9%87%D8%B2%D8%A7%D8%B1%D8%AF%D8%B3%D8%AA%D8%A7%D9%86	0.364393301	Birds	Chordates
https://fi.wikipedia.org/wiki/Etel%C3%A4nsatakieli	0.719316743	Birds	Chordates
https://fr.wikipedia.org/wiki/Rossignol_philom%C3%A8le	0.774178183	Birds	Chordates
https://gl.wikipedia.org/wiki/Rousinol	0.386997672	Birds	Chordates
https://he.wikipedia.org/wiki/%D7%96%D7%9E%D7%99%D7%A8_%D7%94%D7%99%D7%A8%D7%93%D7%9F	0.601791593	Birds	Chordates
https://hi.wikipedia.org/wiki/%E0%A4%95%E0%A4%B2%E0%A4%B5%E0%A4%BF%E0%A4%82%E0%A4%95%E0%A4%95	0.421395069	Birds	Chordates
https://hr.wikipedia.org/wiki/Slavuj	0.115049049	Birds	Chordates
https://hu.wikipedia.org/wiki/F%C3%BClem%C3%BCle	0.53379875	Birds	Chordates
https://it.wikipedia.org/wiki/Luscinia_megarhynchos	0.563101634	Birds	Chordates
https://ja.wikipedia.org/wiki/%E3%82%B5%E3%83%A8%E3%83%8A%E3%82%AD%E3%83%89%E3%83%AA	0.581647642	Birds	Chordates
https://ko.wikipedia.org/wiki/%EB%82%98%EC%9D%B4%ED%8C%85%EA%B2%8C%EC%9D%BC	0.280761703	Birds	Chordates
https://lt.wikipedia.org/wiki/Vakarin%C4%97_lak%C5%A1tingala	0.789396302	Birds	Chordates
https://mk.wikipedia.org/wiki/%D0%A1%D0%BB%D0%B0%D0%B2%D0%B5%D1%98%D1%87%D0%B5	0.097468924	Birds	Chordates
https://nl.wikipedia.org/wiki/Nachtegaal	0.701283599	Birds	Chordates
https://no.wikipedia.org/wiki/S%C3%B8rnattergal	0.66709359	Birds	Chordates
https://pl.wikipedia.org/wiki/S%C5%82owik_rdzawy	0.589909878	Birds	Chordates
https://pt.wikipedia.org/wiki/Rouxinol	0.226750214	Birds	Chordates
https://ro.wikipedia.org/wiki/Privighetoare_ro%C8%99cat%C4%83	0.120498041	Birds	Chordates
https://ru.wikipedia.org/wiki/%D0%97%D0%B0%D0%BF%D0%B0%D0%B4%D0%BD%D1%8B%D0%B9_%D1%81%D0%BE%D0%BB%D0%BE%D0%B2%D0%B5%D0%B9	0.750723262	Birds	Chordates
https://sh.wikipedia.org/wiki/Slavuj	0.448286093	Birds	Chordates
https://simple.wikipedia.org/wiki/Nightingale	0.228525662	Birds	Chordates
https://sk.wikipedia.org/wiki/Sl%C3%A1vik_oby%C4%8Dajn%C3%BD	0.748310412	Birds	Chordates
https://sq.wikipedia.org/wiki/Bilbili_(zog)	0.667501039	Birds	Chordates
https://sr.wikipedia.org/wiki/%D0%A1%D0%BB%D0%B0%D0%B2%D1%83%D1%98	0.456678901	Birds	Chordates
https://sv.wikipedia.org/wiki/Sydn%C3%A4ktergal	0.628468466	Birds	Chordates
https://tr.wikipedia.org/wiki/B%C3%BClb%C3%BCl	0.368039409	Birds	Chordates
https://uk.wikipedia.org/wiki/%D0%A1%D0%BE%D0%BB%D0%BE%D0%B2%D0%B5%D0%B9%D0%BA%D0%BE_%D0%B7%D0%B0%D1%85%D1%96%D0%B4%D0%BD%D0%B8%D0%B9	0.663301991	Birds	Chordates
https://vi.wikipedia.org/wiki/D%E1%BA%A1_oanh	0.535029834	Birds	Chordates
https://zh.wikipedia.org/wiki/%E5%A4%9C%E9%B6%AF	0.75941466	Birds	Chordates
https://cs.wikipedia.org/wiki/P%C4%9Bnice_hn%C4%9Bdok%C5%99%C3%ADdl%C3%A1	0.7955947	Birds	Chordates
https://da.wikipedia.org/wiki/Tornsanger	0.811832338	Birds	Chordates
https://de.wikipedia.org/wiki/Dorngrasm%C3%BCcke	0.834195872	Birds	Chordates
https://en.wikipedia.org/wiki/Common_whitethroat	0.775233657	Birds	Chordates
https://es.wikipedia.org/wiki/Sylvia_communis	0.53558374	Birds	Chordates
https://fi.wikipedia.org/wiki/Pensaskerttu	0.868275974	Birds	Chordates
https://fr.wikipedia.org/wiki/Fauvette_grisette	0.866629501	Birds	Chordates
https://he.wikipedia.org/wiki/%D7%A1%D7%91%D7%9B%D7%99_%D7%A7%D7%95%D7%A6%D7%99%D7%9D	0.28236328	Birds	Chordates
https://hu.wikipedia.org/wiki/Mezei_posz%C3%A1ta	0.840766662	Birds	Chordates
https://it.wikipedia.org/wiki/Sylvia_communis	0.592444624	Birds	Chordates
https://kk.wikipedia.org/wiki/%D0%A1%D2%B1%D1%80_%D1%81%D0%B0%D0%BD%D0%B4%D1%83%D2%93%D0%B0%D1%88	0.427618714	Birds	Chordates
https://lt.wikipedia.org/wiki/Rudoji_devynbals%C4%97	0.758939495	Birds	Chordates
https://nl.wikipedia.org/wiki/Grasmus	0.83579121	Birds	Chordates
https://no.wikipedia.org/wiki/Tornsanger	0.644209236	Birds	Chordates
https://pl.wikipedia.org/wiki/Cierni%C3%B3wka	0.823160866	Birds	Chordates
https://ro.wikipedia.org/wiki/Silvie_de_c%C3%A2mp	0.006723912	Birds	Chordates
https://ru.wikipedia.org/wiki/%D0%A1%D0%B5%D1%80%D0%B0%D1%8F_%D1%81%D0%BB%D0%B0%D0%B2%D0%BA%D0%B0	0.737694612	Birds	Chordates
https://sk.wikipedia.org/wiki/Penica_oby%C4%8Dajn%C3%A1	0.113622123	Birds	Chordates
https://sv.wikipedia.org/wiki/T%C3%B6rns%C3%A5ngare	0.825287296	Birds	Chordates
https://tr.wikipedia.org/wiki/Akgerdanl%C4%B1_%C3%B6tle%C4%9Fen	0.404500221	Birds	Chordates
https://uk.wikipedia.org/wiki/%D0%9A%D1%80%D0%BE%D0%BF%D0%B8%D0%B2%27%D1%8F%D0%BD%D0%BA%D0%B0_%D1%81%D1%96%D1%80%D0%B0	0.756270548	Birds	Chordates
https://ar.wikipedia.org/wiki/%D8%AD%D8%B3%D9%88%D9%86_%D8%A7%D9%84%D8%B8%D8%A7%D9%84%D9%85	0.66085573	Birds	Chordates
https://bg.wikipedia.org/wiki/%D0%9E%D0%B1%D0%B8%D0%BA%D0%BD%D0%BE%D0%B2%D0%B5%D0%BD%D0%B0_%D1%87%D0%B8%D0%BD%D0%BA%D0%B0	0.713587968	Birds	Chordates
https://ca.wikipedia.org/wiki/Pins%C3%A0	0.831776012	Birds	Chordates
https://cs.wikipedia.org/wiki/P%C4%9Bnkava_obecn%C3%A1	0.764949932	Birds	Chordates
https://da.wikipedia.org/wiki/Bogfinke	0.797182703	Birds	Chordates
https://de.wikipedia.org/wiki/Buchfink	0.776731016	Birds	Chordates
https://el.wikipedia.org/wiki/%CE%9A%CE%BF%CE%B9%CE%BD%CF%8C%CF%82_%CF%83%CF%80%CE%AF%CE%BD%CE%BF%CF%82	0.237858359	Birds	Chordates
https://en.wikipedia.org/wiki/Common_chaffinch	0.809597222	Birds	Chordates
https://es.wikipedia.org/wiki/Fringilla_coelebs	0.568253928	Birds	Chordates
https://et.wikipedia.org/wiki/Metsvint	0.666347089	Birds	Chordates
https://fa.wikipedia.org/wiki/%D8%B3%D9%87%D8%B1%D9%87_%D8%AC%D9%86%DA%AF%D9%84%DB%8C	0.712273313	Birds	Chordates
https://fi.wikipedia.org/wiki/Peippo	0.530875694	Birds	Chordates
https://fr.wikipedia.org/wiki/Pinson_des_arbres	0.769532822	Birds	Chordates
https://gl.wikipedia.org/wiki/Pimp%C3%ADn_com%C3%BAn	0.743423163	Birds	Chordates
https://he.wikipedia.org/wiki/%D7%A4%D7%A8%D7%95%D7%A9_%D7%9E%D7%A6%D7%95%D7%99	0.508118857	Birds	Chordates
https://hu.wikipedia.org/wiki/Erdei_pinty	0.63471699	Birds	Chordates
https://it.wikipedia.org/wiki/Fringilla_coelebs	0.727762154	Birds	Chordates
https://ja.wikipedia.org/wiki/%E3%82%BA%E3%82%A2%E3%82%AA%E3%82%A2%E3%83%88%E3%83%AA	0.603359321	Birds	Chordates
https://ka.wikipedia.org/wiki/%E1%83%9C%E1%83%98%E1%83%91%E1%83%9A%E1%83%98%E1%83%90	0.704120649	Birds	Chordates
https://lt.wikipedia.org/wiki/Kikilis	0.712615225	Birds	Chordates
https://lv.wikipedia.org/wiki/%C5%BDub%C4%ABte	0.654293758	Birds	Chordates
https://nl.wikipedia.org/wiki/Vink_(vogel)	0.777054933	Birds	Chordates
https://nn.wikipedia.org/wiki/Bokfink	0.410338385	Birds	Chordates
https://no.wikipedia.org/wiki/Bokfink	0.383483361	Birds	Chordates
https://pl.wikipedia.org/wiki/Zi%C4%99ba_zwyczajna	0.783140578	Birds	Chordates
https://pt.wikipedia.org/wiki/Fringilla_coelebs	0.199755172	Birds	Chordates
https://ro.wikipedia.org/wiki/Cintez%C4%83	0.581212813	Birds	Chordates
https://ru.wikipedia.org/wiki/%D0%97%D1%8F%D0%B1%D0%BB%D0%B8%D0%BA	0.685282317	Birds	Chordates
https://sk.wikipedia.org/wiki/Pinka_oby%C4%8Dajn%C3%A1	0.217372434	Birds	Chordates
https://sr.wikipedia.org/wiki/%D0%97%D0%B5%D0%B1%D0%B0	0.042546195	Birds	Chordates
https://sv.wikipedia.org/wiki/Bofink	0.62295284	Birds	Chordates
https://tr.wikipedia.org/wiki/Baya%C4%9F%C4%B1_ispinoz	0.392186001	Birds	Chordates
https://uk.wikipedia.org/wiki/%D0%97%D1%8F%D0%B1%D0%BB%D0%B8%D0%BA	0.725934024	Birds	Chordates
https://vec.wikipedia.org/wiki/Finco	0.228644936	Birds	Chordates
https://vi.wikipedia.org/wiki/S%E1%BA%BB_kh%C6%B0%E1%BB%9Bu	0.451259011	Birds	Chordates
https://zh.wikipedia.org/wiki/%E8%8B%8D%E5%A4%B4%E7%87%95%E9%9B%80	0.285243699	Birds	Chordates
https://ar.wikipedia.org/wiki/%D8%AF%D8%BA%D9%86%D8%A7%D8%B4_%D8%A3%D9%88%D8%B1%D8%A7%D8%B3%D9%8A	0.425494825	Birds	Chordates
https://be.wikipedia.org/wiki/%D0%A1%D0%BD%D1%8F%D0%B3%D1%96%D1%80	0.468174003	Birds	Chordates
https://bg.wikipedia.org/wiki/%D0%A7%D0%B5%D1%80%D0%B2%D0%B5%D0%BD%D1%83%D1%88%D0%BA%D0%B0	0.859549672	Birds	Chordates
https://ca.wikipedia.org/wiki/Pins%C3%A0_borroner	0.762273897	Birds	Chordates
https://cs.wikipedia.org/wiki/H%C3%BDl_obecn%C3%BD	0.757786096	Birds	Chordates
https://da.wikipedia.org/wiki/Dompap	0.878254364	Birds	Chordates
https://de.wikipedia.org/wiki/Gimpel_(Art)	0.816434757	Birds	Chordates
https://el.wikipedia.org/wiki/%CE%A0%CF%8D%CF%81%CF%81%CE%BF%CF%85%CE%BB%CE%B1%CF%82	0.806746661	Birds	Chordates
https://en.wikipedia.org/wiki/Eurasian_bullfinch	0.688318642	Birds	Chordates
https://es.wikipedia.org/wiki/Pyrrhula_pyrrhula	0.719284076	Birds	Chordates
https://et.wikipedia.org/wiki/Leevike	0.846878507	Birds	Chordates
https://fa.wikipedia.org/wiki/%D8%B3%D9%87%D8%B1%D9%87_%D8%B3%D8%B1%D8%B3%DB%8C%D8%A7%D9%87	0.663881464	Birds	Chordates
https://fi.wikipedia.org/wiki/Punatulkku	0.569866006	Birds	Chordates
https://fr.wikipedia.org/wiki/Bouvreuil_pivoine	0.693866505	Birds	Chordates
https://he.wikipedia.org/wiki/%D7%90%D7%93%D7%9E%D7%95%D7%A0%D7%99%D7%AA_%D7%90%D7%99%D7%A8%D7%95%D7%A4%D7%99%D7%AA	0.111817682	Birds	Chordates
https://hr.wikipedia.org/wiki/Zimovka	0.849616133	Birds	Chordates
https://hu.wikipedia.org/wiki/S%C3%BCv%C3%B6lt%C5%91	0.830446061	Birds	Chordates
https://it.wikipedia.org/wiki/Pyrrhula_pyrrhula	0.421196391	Birds	Chordates
https://ja.wikipedia.org/wiki/%E3%82%A6%E3%82%BD	0.773680393	Birds	Chordates
https://kk.wikipedia.org/wiki/%D0%9A%D3%99%D0%B4%D1%96%D0%BC%D0%B3%D1%96_%D1%81%D1%83%D1%8B%D2%9B%D1%82%D0%BE%D1%80%D2%93%D0%B0%D0%B9	0.412828839	Birds	Chordates
https://ko.wikipedia.org/wiki/%EB%A9%8B%EC%9F%81%EC%9D%B4	0.627161647	Birds	Chordates
https://lt.wikipedia.org/wiki/Juodagalv%C4%97_sniegena	0.828824364	Birds	Chordates
https://lv.wikipedia.org/wiki/Svilpis	0.823868179	Birds	Chordates
https://nl.wikipedia.org/wiki/Goudvink	0.783745184	Birds	Chordates
https://nn.wikipedia.org/wiki/Dompap	0.581765781	Birds	Chordates
https://no.wikipedia.org/wiki/Dompap	0.658100686	Birds	Chordates
https://pl.wikipedia.org/wiki/Gil_zwyczajny	0.874151872	Birds	Chordates
https://pt.wikipedia.org/wiki/Dom-fafe	0.629104	Birds	Chordates
https://ro.wikipedia.org/wiki/Mugurar	0.764474032	Birds	Chordates
https://ru.wikipedia.org/wiki/%D0%A1%D0%BD%D0%B5%D0%B3%D0%B8%D1%80%D1%8C	0.906852902	Birds	Chordates
https://sh.wikipedia.org/wiki/Zimovka	0.763124757	Birds	Chordates
https://sk.wikipedia.org/wiki/H%C3%BD%C4%BE_oby%C4%8Dajn%C3%BD	0.294714937	Birds	Chordates
https://sl.wikipedia.org/wiki/Kalin	0.660208754	Birds	Chordates
https://sr.wikipedia.org/wiki/%D0%97%D0%B8%D0%BC%D0%BE%D0%B2%D0%BA%D0%B0	0.345627912	Birds	Chordates
https://sv.wikipedia.org/wiki/Domherre	0.756742579	Birds	Chordates
https://tr.wikipedia.org/wiki/Baya%C4%9F%C4%B1_%C5%9Fakrak_ku%C5%9Fu	0.350472262	Birds	Chordates
https://uk.wikipedia.org/wiki/%D0%A1%D0%BD%D1%96%D0%B3%D1%83%D1%80	0.89235568	Birds	Chordates
https://zh.wikipedia.org/wiki/%E7%BA%A2%E8%85%B9%E7%81%B0%E9%9B%80	0.835414254	Birds	Chordates
https://af.wikipedia.org/wiki/Nonnetjie-uil	0.010386471	Birds	Chordates
https://ar.wikipedia.org/wiki/%D8%A8%D9%88%D9%85%D8%A9_%D9%85%D8%B5%D8%A7%D8%B5%D8%A9	0.467013835	Birds	Chordates
https://ast.wikipedia.org/wiki/Curuxa	0.126422801	Birds	Chordates
https://bg.wikipedia.org/wiki/%D0%97%D0%B0%D0%B1%D1%83%D0%BB%D0%B5%D0%BD%D0%B0_%D1%81%D0%BE%D0%B2%D0%B0	0.188061095	Birds	Chordates
https://bn.wikipedia.org/wiki/%E0%A6%B2%E0%A6%95%E0%A7%8D%E0%A6%B7%E0%A7%8D%E0%A6%AE%E0%A7%80%E0%A6%AA%E0%A7%87%E0%A6%81%E0%A6%9A%E0%A6%BE	6.95E-04	Birds	Chordates
https://ca.wikipedia.org/wiki/%C3%92liba_comuna	0.090737043	Birds	Chordates
https://cs.wikipedia.org/wiki/Sova_p%C3%A1len%C3%A1	0.503638811	Birds	Chordates
https://da.wikipedia.org/wiki/Sl%C3%B8rugle	0.757373408	Birds	Chordates
https://de.wikipedia.org/wiki/Schleiereule	0.41180886	Birds	Chordates
https://el.wikipedia.org/wiki/%CE%A4%CF%85%CF%84%CF%8E	0.415610192	Birds	Chordates
https://en.wikipedia.org/wiki/Barn_owl	0.201363971	Birds	Chordates
https://es.wikipedia.org/wiki/Tyto_alba	0.126704289	Birds	Chordates
https://et.wikipedia.org/wiki/Loorkakk	0.619062272	Birds	Chordates
https://eu.wikipedia.org/wiki/Hontz_zuri	0.239724301	Birds	Chordates
https://fa.wikipedia.org/wiki/%D8%AC%D8%BA%D8%AF_%D8%A7%D9%86%D8%A8%D8%A7%D8%B1	-2.94E-04	Birds	Chordates
https://fi.wikipedia.org/wiki/Tornip%C3%B6ll%C3%B6	0.484284507	Birds	Chordates
https://fr.wikipedia.org/wiki/Chouette_effraie	0.469954376	Birds	Chordates
https://gl.wikipedia.org/wiki/Curuxa_com%C3%BAn	0.163795966	Birds	Chordates
https://he.wikipedia.org/wiki/%D7%AA%D7%A0%D7%A9%D7%9E%D7%AA_%D7%9C%D7%91%D7%A0%D7%94	0.218283434	Birds	Chordates
https://hr.wikipedia.org/wiki/Kukuvija_drijemavica	0.207879782	Birds	Chordates
https://hu.wikipedia.org/wiki/Gy%C3%B6ngybagoly	0.623057377	Birds	Chordates
https://id.wikipedia.org/wiki/Serak_jawa	0.608159025	Birds	Chordates
https://it.wikipedia.org/wiki/Tyto_alba	0.43888299	Birds	Chordates
https://ja.wikipedia.org/wiki/%E3%83%A1%E3%83%B3%E3%83%95%E3%82%AF%E3%83%AD%E3%82%A6	0.063689952	Birds	Chordates
https://ka.wikipedia.org/wiki/%E1%83%91%E1%83%A3%E1%83%AE%E1%83%A0%E1%83%98%E1%83%9C%E1%83%AC%E1%83%90	0.052095194	Birds	Chordates
https://ko.wikipedia.org/wiki/%EC%9B%90%EC%88%AD%EC%9D%B4%EC%98%AC%EB%B9%BC%EB%AF%B8	-0.001532572	Birds	Chordates
https://lt.wikipedia.org/wiki/Paprastoji_liepsnotoji_pel%C4%97da	0.073079079	Birds	Chordates
https://lv.wikipedia.org/wiki/Pl%C4%ABvurp%C5%ABce	0.689901026	Birds	Chordates
https://mk.wikipedia.org/wiki/%D0%9A%D1%83%D0%BA%D1%83%D0%B2%D0%B8%D1%98%D0%B0	0.588008065	Birds	Chordates
https://ml.wikipedia.org/wiki/%E0%B4%B5%E0%B5%86%E0%B4%B3%E0%B5%8D%E0%B4%B3%E0%B4%BF%E0%B4%AE%E0%B5%82%E0%B4%99%E0%B5%8D%E0%B4%99	0.589437044	Birds	Chordates
https://mr.wikipedia.org/wiki/%E0%A4%97%E0%A4%B5%E0%A5%8D%E0%A4%B9%E0%A4%BE%E0%A4%A3%E0%A5%80_%E0%A4%98%E0%A5%81%E0%A4%AC%E0%A4%A1	0.543796823	Birds	Chordates
https://ms.wikipedia.org/wiki/Burung_Pungguk_Jelapang	0.710899954	Birds	Chordates
https://nl.wikipedia.org/wiki/Kerkuil	0.290845839	Birds	Chordates
https://no.wikipedia.org/wiki/T%C3%A5rnugle	0.006382443	Birds	Chordates
https://pl.wikipedia.org/wiki/P%C5%82omyk%C3%B3wka_zwyczajna	0.669796064	Birds	Chordates
https://pt.wikipedia.org/wiki/Coruja-das-torres	0.088059754	Birds	Chordates
https://ro.wikipedia.org/wiki/Strig%C4%83	0.091345207	Birds	Chordates
https://ru.wikipedia.org/wiki/%D0%9E%D0%B1%D1%8B%D0%BA%D0%BD%D0%BE%D0%B2%D0%B5%D0%BD%D0%BD%D0%B0%D1%8F_%D1%81%D0%B8%D0%BF%D1%83%D1%85%D0%B0	0.513130959	Birds	Chordates
https://simple.wikipedia.org/wiki/Common_barn_owl	0.025681882	Birds	Chordates
https://sk.wikipedia.org/wiki/Plamienka_driemav%C3%A1	0.784962143	Birds	Chordates
https://sl.wikipedia.org/wiki/Pegasta_sova	0.769668475	Birds	Chordates
https://sr.wikipedia.org/wiki/Kukuvija	0.85086775	Birds	Chordates
https://su.wikipedia.org/wiki/Kor%C3%A9ak	0.134280725	Birds	Chordates
https://sv.wikipedia.org/wiki/Tornuggla	0.521929384	Birds	Chordates
https://ta.wikipedia.org/wiki/%E0%AE%95%E0%AF%82%E0%AE%95%E0%AF%88_%E0%AE%86%E0%AE%A8%E0%AF%8D%E0%AE%A4%E0%AF%88	0.118014117	Birds	Chordates
https://th.wikipedia.org/wiki/%E0%B8%99%E0%B8%81%E0%B9%81%E0%B8%AA%E0%B8%81	0.427991234	Birds	Chordates
https://tr.wikipedia.org/wiki/Baya%C4%9F%C4%B1_pe%C3%A7eli_bayku%C5%9F	0.070173548	Birds	Chordates
https://uk.wikipedia.org/wiki/%D0%A1%D0%B8%D0%BF%D1%83%D1%85%D0%B0	0.645610049	Birds	Chordates
https://vi.wikipedia.org/wiki/C%C3%BA_l%E1%BB%A3n_l%C6%B0ng_x%C3%A1m	0.554753963	Birds	Chordates
https://zh.wikipedia.org/wiki/%E4%BB%93%E9%B8%AE	0.477334346	Birds	Chordates
https://af.wikipedia.org/wiki/Pylsterteend	0.282823585	Birds	Chordates
https://ar.wikipedia.org/wiki/%D8%A8%D9%84%D8%A8%D9%88%D9%84_%D8%B4%D9%85%D8%A7%D9%84%D9%8A	0.419531947	Birds	Chordates
https://as.wikipedia.org/wiki/%E0%A6%A6%E0%A7%80%E0%A6%98%E0%A6%B2%E0%A6%A8%E0%A7%87%E0%A6%9C%E0%A7%80	0.003702406	Birds	Chordates
https://bg.wikipedia.org/wiki/%D0%A8%D0%B8%D0%BB%D0%BE%D0%BE%D0%BF%D0%B0%D1%88%D0%B0%D1%82%D0%B0_%D0%BF%D0%B0%D1%82%D0%B8%D1%86%D0%B0	0.680337437	Birds	Chordates
https://bn.wikipedia.org/wiki/%E0%A6%89%E0%A6%A4%E0%A7%8D%E0%A6%A4%E0%A7%81%E0%A6%B0%E0%A7%87_%E0%A6%B2%E0%A7%8D%E0%A6%AF%E0%A6%BE%E0%A6%9E%E0%A7%8D%E0%A6%9C%E0%A6%BE%E0%A6%B9%E0%A6%BE%E0%A6%81%E0%A6%B8	0.142152056	Birds	Chordates
https://ca.wikipedia.org/wiki/%C3%80nec_cuallarg	0.097623496	Birds	Chordates
https://cs.wikipedia.org/wiki/Ostralka_%C5%A1t%C3%ADhl%C3%A1	0.557308241	Birds	Chordates
https://da.wikipedia.org/wiki/Spidsand	0.598227668	Birds	Chordates
https://de.wikipedia.org/wiki/Spie%C3%9Fente	0.796921363	Birds	Chordates
https://el.wikipedia.org/wiki/%CE%A3%CE%BF%CF%85%CE%B2%CE%BB%CF%8C%CF%80%CE%B1%CF%80%CE%B9%CE%B1	0.608262757	Birds	Chordates
https://en.wikipedia.org/wiki/Northern_pintail	0.807428432	Birds	Chordates
https://es.wikipedia.org/wiki/Anas_acuta	0.17143547	Birds	Chordates
https://et.wikipedia.org/wiki/Soopart	0.66567193	Birds	Chordates
https://fa.wikipedia.org/wiki/%D9%81%DB%8C%D9%84%D9%88%D8%B4	0.552425562	Birds	Chordates
https://fi.wikipedia.org/wiki/Jouhisorsa	0.750393268	Birds	Chordates
https://fr.wikipedia.org/wiki/Canard_pilet	0.618262488	Birds	Chordates
https://gu.wikipedia.org/wiki/%E0%AA%B8%E0%AB%80%E0%AA%82%E0%AA%97%E0%AA%AA%E0%AA%B0_(%E0%AA%AC%E0%AA%A4%E0%AA%95)	0.550566098	Birds	Chordates
https://he.wikipedia.org/wiki/%D7%91%D7%A8%D7%95%D7%95%D7%96_%D7%97%D7%93-%D7%96%D7%A0%D7%91	-5.62E-04	Birds	Chordates
https://hr.wikipedia.org/wiki/Patka_lastarka	0.345069909	Birds	Chordates
https://hu.wikipedia.org/wiki/Ny%C3%ADlfark%C3%BA_r%C3%A9ce	0.727838081	Birds	Chordates
https://it.wikipedia.org/wiki/Anas_acuta	0.781063749	Birds	Chordates
https://ja.wikipedia.org/wiki/%E3%82%AA%E3%83%8A%E3%82%AC%E3%82%AC%E3%83%A2	0.832702434	Birds	Chordates
https://ko.wikipedia.org/wiki/%EA%B3%A0%EB%B0%A9%EC%98%A4%EB%A6%AC	0.679750241	Birds	Chordates
https://lt.wikipedia.org/wiki/Smailiauodeg%C4%97_antis	0.708315878	Birds	Chordates
https://lv.wikipedia.org/wiki/Garkaklis	0.003416324	Birds	Chordates
https://mr.wikipedia.org/wiki/%E0%A4%B8%E0%A4%B0%E0%A4%97%E0%A5%87_%E0%A4%AC%E0%A4%A6%E0%A4%95	0.476283842	Birds	Chordates
https://nl.wikipedia.org/wiki/Pijlstaart_(vogel)	0.786631159	Birds	Chordates
https://no.wikipedia.org/wiki/Stjertand	0.520253899	Birds	Chordates
https://pl.wikipedia.org/wiki/Ro%C5%BCeniec_zwyczajny	0.601636853	Birds	Chordates
https://pt.wikipedia.org/wiki/Marreca-arrebio	0.026092349	Birds	Chordates
https://ro.wikipedia.org/wiki/Ra%C8%9B%C4%83_suli%C8%9Bar	0.736087129	Birds	Chordates
https://ru.wikipedia.org/wiki/%D0%A8%D0%B8%D0%BB%D0%BE%D1%85%D0%B2%D0%BE%D1%81%D1%82%D1%8C	0.151862849	Birds	Chordates
https://sk.wikipedia.org/wiki/Ka%C4%8Dica_ostrochvost%C3%A1	0.186926046	Birds	Chordates
https://sr.wikipedia.org/wiki/%D0%A8%D0%B8%D1%99%D0%BA%D0%B0%D0%BD	0.018393275	Birds	Chordates
https://sv.wikipedia.org/wiki/Stj%C3%A4rtand	0.561374882	Birds	Chordates
https://ta.wikipedia.org/wiki/%E0%AE%8A%E0%AE%9A%E0%AE%BF%E0%AE%B5%E0%AE%BE%E0%AE%B2%E0%AF%8D_%E0%AE%B5%E0%AE%BE%E0%AE%A4%E0%AF%8D%E0%AE%A4%E0%AF%81	0.38575334	Birds	Chordates
https://th.wikipedia.org/wiki/%E0%B9%80%E0%B8%9B%E0%B9%87%E0%B8%94%E0%B8%AB%E0%B8%B2%E0%B8%87%E0%B9%81%E0%B8%AB%E0%B8%A5%E0%B8%A1	0.22623791	Birds	Chordates
https://tr.wikipedia.org/wiki/K%C4%B1lkuyruk	0.424540943	Birds	Chordates
https://uk.wikipedia.org/wiki/%D0%A8%D0%B8%D0%BB%D0%BE%D1%85%D0%B2%D1%96%D1%81%D1%82	0.627989762	Birds	Chordates
https://vi.wikipedia.org/wiki/V%E1%BB%8Bt_m%E1%BB%91c	0.030721217	Birds	Chordates
https://zh.wikipedia.org/wiki/%E9%92%88%E5%B0%BE%E9%B8%AD	0.396759513	Birds	Chordates
https://ar.wikipedia.org/wiki/%D8%A8%D8%B7%D8%A9_%D8%B7%D9%88%D9%8A%D9%84%D8%A9_%D8%A7%D9%84%D8%B0%D9%8A%D9%84	0.164648326	Birds	Chordates
https://cs.wikipedia.org/wiki/Hoholka_ledn%C3%AD	0.685975648	Birds	Chordates
https://da.wikipedia.org/wiki/Havlit	0.723713445	Birds	Chordates
https://de.wikipedia.org/wiki/Eisente	0.745542874	Birds	Chordates
https://en.wikipedia.org/wiki/Long-tailed_duck	0.812686958	Birds	Chordates
https://es.wikipedia.org/wiki/Clangula_hyemalis	0.441083571	Birds	Chordates
https://et.wikipedia.org/wiki/Aul	0.579509641	Birds	Chordates
https://fa.wikipedia.org/wiki/%D8%A7%D8%B1%D8%AF%DA%A9_%D8%AF%D9%85%E2%80%8C%D8%AF%D8%B1%D8%A7%D8%B2	0.155413787	Birds	Chordates
https://fi.wikipedia.org/wiki/Alli	0.179306371	Birds	Chordates
https://fr.wikipedia.org/wiki/Harelde_kakawi	0.640821698	Birds	Chordates
https://he.wikipedia.org/wiki/%D7%91%D7%A8%D7%95%D7%95%D7%96_%D7%A7%D7%A8%D7%97	-0.001043546	Birds	Chordates
https://hu.wikipedia.org/wiki/Jegesr%C3%A9ce	0.493665127	Birds	Chordates
https://is.wikipedia.org/wiki/H%C3%A1vella	0.334631492	Birds	Chordates
https://it.wikipedia.org/wiki/Clangula_hyemalis	0.667610658	Birds	Chordates
https://ja.wikipedia.org/wiki/%E3%82%B3%E3%82%AA%E3%83%AA%E3%82%AC%E3%83%A2	0.732512473	Birds	Chordates
https://lt.wikipedia.org/wiki/Ledin%C4%97_antis	0.525677773	Birds	Chordates
https://lv.wikipedia.org/wiki/K%C4%81kaulis	0.298205358	Birds	Chordates
https://nl.wikipedia.org/wiki/IJseend	0.730692069	Birds	Chordates
https://no.wikipedia.org/wiki/Havelle	0.675145079	Birds	Chordates
https://pl.wikipedia.org/wiki/Lod%C3%B3wka_(ptak)	0.824411355	Birds	Chordates
https://ru.wikipedia.org/wiki/%D0%9C%D0%BE%D1%80%D1%8F%D0%BD%D0%BA%D0%B0	0.253930201	Birds	Chordates
https://sk.wikipedia.org/wiki/%C4%BDadovka_dlhochvost%C3%A1	0.09427279	Birds	Chordates
https://sv.wikipedia.org/wiki/Alf%C3%A5gel	0.601708765	Birds	Chordates
https://ar.wikipedia.org/wiki/%D8%AA%D9%85_%D8%A7%D9%84%D8%AA%D9%86%D8%AF%D8%B1%D8%A7	0.491875139	Birds	Chordates
https://cs.wikipedia.org/wiki/Labu%C5%A5_mal%C3%A1	0.735949811	Birds	Chordates
https://da.wikipedia.org/wiki/Pibesvane	0.704526255	Birds	Chordates
https://de.wikipedia.org/wiki/Pfeifschwan	0.819670128	Birds	Chordates
https://en.wikipedia.org/wiki/Tundra_swan	0.696778597	Birds	Chordates
https://et.wikipedia.org/wiki/V%C3%A4ikeluik	0.3077896	Birds	Chordates
https://fa.wikipedia.org/wiki/%D9%82%D9%88%DB%8C_%D8%AA%D9%88%D9%86%D8%AF%D8%B1%D8%A7	0.39729099	Birds	Chordates
https://fi.wikipedia.org/wiki/Pikkujoutsen	0.499212007	Birds	Chordates
https://fr.wikipedia.org/wiki/Cygne_siffleur	0.4608799	Birds	Chordates
https://he.wikipedia.org/wiki/%D7%91%D7%A8%D7%91%D7%95%D7%A8_%D7%94%D7%98%D7%95%D7%A0%D7%93%D7%A8%D7%94	0.09848854	Birds	Chordates
https://hu.wikipedia.org/wiki/Kis_hatty%C3%BA	0.401370122	Birds	Chordates
https://it.wikipedia.org/wiki/Cygnus_columbianus	0.145697711	Birds	Chordates
https://ja.wikipedia.org/wiki/%E3%82%B3%E3%83%8F%E3%82%AF%E3%83%81%E3%83%A7%E3%82%A6	0.841267526	Birds	Chordates
https://kk.wikipedia.org/wiki/%D0%9A%D1%96%D1%88%D1%96_%D0%B0%D2%9B%D2%9B%D1%83	0.40340565	Birds	Chordates
https://ko.wikipedia.org/wiki/%EA%B3%A0%EB%8B%88	0.140993931	Birds	Chordates
https://lt.wikipedia.org/wiki/Ma%C5%BEoji_gulb%C4%97	0.555109842	Birds	Chordates
https://lv.wikipedia.org/wiki/Mazais_gulbis	0.028551751	Birds	Chordates
https://nl.wikipedia.org/wiki/Fluitzwaan	0.724042963	Birds	Chordates
https://no.wikipedia.org/wiki/Dvergsvane	0.638329166	Birds	Chordates
https://pl.wikipedia.org/wiki/%C5%81ab%C4%99d%C5%BA_czarnodzioby	0.376747713	Birds	Chordates
https://pt.wikipedia.org/wiki/Cisne-pequeno	0.070372208	Birds	Chordates
https://ru.wikipedia.org/wiki/%D0%90%D0%BC%D0%B5%D1%80%D0%B8%D0%BA%D0%B0%D0%BD%D1%81%D0%BA%D0%B8%D0%B9_%D0%BB%D0%B5%D0%B1%D0%B5%D0%B4%D1%8C	0.442548713	Birds	Chordates
https://sv.wikipedia.org/wiki/Mindre_s%C3%A5ngsvan	0.421632925	Birds	Chordates
https://tr.wikipedia.org/wiki/K%C3%BC%C3%A7%C3%BCk_ku%C4%9Fu	0.169188207	Birds	Chordates
https://zh.wikipedia.org/wiki/%E5%B0%8F%E5%A4%A9%E9%B9%85	0.516213161	Birds	Chordates
https://bg.wikipedia.org/wiki/%D0%A7%D0%B5%D1%80%D0%B2%D0%B5%D0%BD_%D0%B0%D0%BF%D0%BE%D0%BB%D0%BE%D0%BD	0.607701249	Insects	Arthropods
https://ca.wikipedia.org/wiki/Apol%C2%B7lo_(lepid%C3%B2pter)	0.245628297	Insects	Arthropods
https://cs.wikipedia.org/wiki/Jaso%C5%88_%C4%8Dervenook%C3%BD	0.825507715	Insects	Arthropods
https://da.wikipedia.org/wiki/Apollo_(sommerfugl)	0.238926938	Insects	Arthropods
https://de.wikipedia.org/wiki/Roter_Apollo	0.897215505	Insects	Arthropods
https://en.wikipedia.org/wiki/Apollo_(butterfly)	0.825638401	Insects	Arthropods
https://es.wikipedia.org/wiki/Parnassius_apollo	0.547113345	Insects	Arthropods
https://fi.wikipedia.org/wiki/Isoapollo	0.856307277	Insects	Arthropods
https://fr.wikipedia.org/wiki/Apollon_(papillon)	0.382094614	Insects	Arthropods
https://hr.wikipedia.org/wiki/Apolon_(leptir)	0.568586276	Insects	Arthropods
https://hu.wikipedia.org/wiki/Apoll%C3%B3-lepke	0.122845551	Insects	Arthropods
https://it.wikipedia.org/wiki/Parnassius_apollo	0.859488488	Insects	Arthropods
https://ja.wikipedia.org/wiki/%E3%82%A2%E3%83%9D%E3%83%AD%E3%82%A6%E3%82%B9%E3%83%90%E3%82%B7%E3%83%AD%E3%83%81%E3%83%A7%E3%82%A6	0.47466563	Insects	Arthropods
https://ka.wikipedia.org/wiki/%E1%83%90%E1%83%9E%E1%83%9D%E1%83%9A%E1%83%9D%E1%83%9C%E1%83%98_(%E1%83%9E%E1%83%94%E1%83%9E%E1%83%94%E1%83%9A%E1%83%90)	0.433449833	Insects	Arthropods
https://nl.wikipedia.org/wiki/Apollovlinder	0.443605758	Insects	Arthropods
https://no.wikipedia.org/wiki/Apollosommerfugl	0.748059995	Insects	Arthropods
https://pl.wikipedia.org/wiki/Niepylak_apollo	0.784659905	Insects	Arthropods
https://ru.wikipedia.org/wiki/%D0%90%D0%BF%D0%BE%D0%BB%D0%BB%D0%BE%D0%BD_(%D0%B1%D0%B0%D0%B1%D0%BE%D1%87%D0%BA%D0%B0)	0.44854903	Insects	Arthropods
https://sk.wikipedia.org/wiki/Jaso%C5%88_%C4%8Dervenook%C3%BD	0.773690939	Insects	Arthropods
https://sl.wikipedia.org/wiki/Gorski_apolon	0.101908959	Insects	Arthropods
https://sr.wikipedia.org/wiki/%D0%90%D0%BF%D0%BE%D0%BB%D0%BE%D0%BD_(%D0%BB%D0%B5%D0%BF%D1%82%D0%B8%D1%80)	0.390773425	Insects	Arthropods
https://sv.wikipedia.org/wiki/Apollofj%C3%A4ril	0.898304104	Insects	Arthropods
https://tr.wikipedia.org/wiki/Apollo_kelebe%C4%9Fi	0.306971741	Insects	Arthropods
https://uk.wikipedia.org/wiki/%D0%90%D0%BF%D0%BE%D0%BB%D0%BB%D0%BE%D0%BD_(%D0%BA%D0%BE%D0%BC%D0%B0%D1%85%D0%B0)	0.30087846	Insects	Arthropods
https://cs.wikipedia.org/wiki/Paka_n%C3%AD%C5%BEinn%C3%A1	0.119128872	Mammals	Chordates
https://de.wikipedia.org/wiki/Paka	0.426046046	Mammals	Chordates
https://en.wikipedia.org/wiki/Lowland_paca	0.51879075	Mammals	Chordates
https://es.wikipedia.org/wiki/Cuniculus_paca	0.033947112	Mammals	Chordates
https://fr.wikipedia.org/wiki/Cuniculus_paca	0.339810497	Mammals	Chordates
https://hu.wikipedia.org/wiki/Pettyes_paka	0.435491607	Mammals	Chordates
https://lt.wikipedia.org/wiki/Paka	0.318077339	Mammals	Chordates
https://nl.wikipedia.org/wiki/Paca_(knaagdier)	0.306792129	Mammals	Chordates
https://pl.wikipedia.org/wiki/Paka_nizinna	0.603327597	Mammals	Chordates
https://pt.wikipedia.org/wiki/Paca	0.439251783	Mammals	Chordates
https://ru.wikipedia.org/wiki/%D0%9F%D0%B0%D0%BA%D0%B0	0.531510581	Mammals	Chordates
https://sv.wikipedia.org/wiki/Paka	0.020053676	Mammals	Chordates
https://zh.wikipedia.org/wiki/%E9%A7%9D%E9%BC%A0	0.12920543	Mammals	Chordates
https://de.wikipedia.org/wiki/Fransenteppichhai	0.16458287	Sharks & rays	Chordates
https://en.wikipedia.org/wiki/Tasselled_wobbegong	0.255711403	Sharks & rays	Chordates
https://es.wikipedia.org/wiki/Eucrossorhinus_dasypogon	0.013907829	Sharks & rays	Chordates
https://fr.wikipedia.org/wiki/Eucrossorhinus_dasypogon	0.248008023	Sharks & rays	Chordates
https://he.wikipedia.org/wiki/%D7%9B%D7%A8%D7%99%D7%A9%D7%98%D7%99%D7%97_%D7%90%D7%A8%D7%9A_%D7%90%D7%A3	-0.001629943	Sharks & rays	Chordates
https://it.wikipedia.org/wiki/Eucrossorhinus_dasypogon	0.010839608	Sharks & rays	Chordates
https://ja.wikipedia.org/wiki/%E3%82%A2%E3%83%A9%E3%83%95%E3%83%A9%E3%82%AA%E3%82%AA%E3%82%BB	0.128544217	Sharks & rays	Chordates
https://pt.wikipedia.org/wiki/Tubar%C3%A3o_tapete	0.128513921	Sharks & rays	Chordates
https://ru.wikipedia.org/wiki/%D0%91%D0%BE%D1%80%D0%BE%D0%B4%D0%B0%D1%82%D1%8B%D0%B9_%D0%B2%D0%BE%D0%B1%D0%B1%D0%B5%D0%B3%D0%BE%D0%BD%D0%B3	0.025667599	Sharks & rays	Chordates
https://vi.wikipedia.org/wiki/C%C3%A1_m%E1%BA%ADp_th%E1%BA%A3m	0.517633499	Sharks & rays	Chordates
https://de.wikipedia.org/wiki/Gemeiner_Teppichhai	0.071103087	Sharks & rays	Chordates
https://en.wikipedia.org/wiki/Spotted_wobbegong	0.669684661	Sharks & rays	Chordates
https://es.wikipedia.org/wiki/Orectolobus_maculatus	-0.001235936	Sharks & rays	Chordates
https://hu.wikipedia.org/wiki/Pettyes_dajkac%C3%A1pa	0.006077109	Sharks & rays	Chordates
https://it.wikipedia.org/wiki/Orectolobus_maculatus	0.276474754	Sharks & rays	Chordates
https://nl.wikipedia.org/wiki/Gevlekte_bakerhaai	0.194025992	Sharks & rays	Chordates
https://pt.wikipedia.org/wiki/Orectolobus_maculatus	0.44604537	Sharks & rays	Chordates
https://ru.wikipedia.org/wiki/%D0%9F%D1%8F%D1%82%D0%BD%D0%B8%D1%81%D1%82%D1%8B%D0%B9_%D0%B2%D0%BE%D0%B1%D0%B1%D0%B5%D0%B3%D0%BE%D0%BD%D0%B3	0.006540882	Sharks & rays	Chordates
https://de.wikipedia.org/wiki/Orectolobus_halei	0.061640647	Sharks & rays	Chordates
https://en.wikipedia.org/wiki/Gulf_wobbegong	0.005587813	Sharks & rays	Chordates
https://nl.wikipedia.org/wiki/Orectolobus_halei	0.258459595	Sharks & rays	Chordates
https://ru.wikipedia.org/wiki/Orectolobus_halei	0.002517433	Sharks & rays	Chordates
https://de.wikipedia.org/wiki/N%C3%B6rdlicher_Teppichhai	5.66E-04	Sharks & rays	Chordates
https://en.wikipedia.org/wiki/Northern_wobbegong	0.083351051	Sharks & rays	Chordates
https://es.wikipedia.org/wiki/Orectolobus_wardi	-0.001467876	Sharks & rays	Chordates
https://fr.wikipedia.org/wiki/Orectolobus_wardi	-2.61E-04	Sharks & rays	Chordates
https://ru.wikipedia.org/wiki/%D0%A1%D0%B5%D0%B2%D0%B5%D1%80%D0%BE%D0%B0%D0%B2%D1%81%D1%82%D1%80%D0%B0%D0%BB%D0%B8%D0%B9%D1%81%D0%BA%D0%B8%D0%B9_%D0%B2%D0%BE%D0%B1%D0%B1%D0%B5%D0%B3%D0%BE%D0%BD%D0%B3	-0.001712402	Sharks & rays	Chordates
https://sv.wikipedia.org/wiki/Sl%C3%A4t_wobbegong	0.243999575	Sharks & rays	Chordates
https://de.wikipedia.org/wiki/Wei%C3%9Fgepunkteter_Bambushai	0.074545538	Sharks & rays	Chordates
https://en.wikipedia.org/wiki/Whitespotted_bamboo_shark	0.424969029	Sharks & rays	Chordates
https://es.wikipedia.org/wiki/Chiloscyllium_plagiosum	0.090614559	Sharks & rays	Chordates
https://fr.wikipedia.org/wiki/Chiloscyllium_plagiosum	0.650183601	Sharks & rays	Chordates
https://nl.wikipedia.org/wiki/Witgestippelde_bamboehaai	0.009292748	Sharks & rays	Chordates
https://ru.wikipedia.org/wiki/%D0%91%D0%B5%D0%BB%D0%BE%D0%BF%D1%8F%D1%82%D0%BD%D0%B8%D1%81%D1%82%D0%B0%D1%8F_%D0%BA%D0%BE%D1%88%D0%B0%D1%87%D1%8C%D1%8F_%D0%B0%D0%BA%D1%83%D0%BB%D0%B0	0.071588329	Sharks & rays	Chordates
https://zh.wikipedia.org/wiki/%E6%9D%A1%E7%BA%B9%E6%96%91%E7%AB%B9%E9%B2%A8	0.349493834	Sharks & rays	Chordates
https://de.wikipedia.org/wiki/Guggenheim-Engelhai	0.002656743	Sharks & rays	Chordates
https://es.wikipedia.org/wiki/Squatina_guggenheim	5.35E-04	Sharks & rays	Chordates
https://ru.wikipedia.org/wiki/Squatina_guggenheim	-2.75E-04	Sharks & rays	Chordates
https://ru.wikipedia.org/wiki/Litoria_dux	0.049746216	Amphibians	Chordates
https://ar.wikipedia.org/wiki/%D8%B3%D9%85%D9%86%D8%AF%D8%B1_%D9%86%D8%A7%D8%B1%D9%8A	0.664707574	Amphibians	Chordates
https://az.wikipedia.org/wiki/L%C9%99k%C9%99li_salamandra	0.43914869	Amphibians	Chordates
https://bg.wikipedia.org/wiki/%D0%94%D1%8A%D0%B6%D0%B4%D0%BE%D0%B2%D0%BD%D0%B8%D0%BA	0.236264159	Amphibians	Chordates
https://ca.wikipedia.org/wiki/Salamandra_comuna	0.475024798	Amphibians	Chordates
https://cs.wikipedia.org/wiki/Mlok_skvrnit%C3%BD	0.05897955	Amphibians	Chordates
https://de.wikipedia.org/wiki/Feuersalamander	0.120574917	Amphibians	Chordates
https://el.wikipedia.org/wiki/%CE%A3%CE%B1%CE%BB%CE%B1%CE%BC%CE%AC%CE%BD%CE%B4%CF%81%CE%B1_%CF%84%CE%B7%CF%82_%CF%86%CF%89%CF%84%CE%B9%CE%AC%CF%82	0.123286388	Amphibians	Chordates
https://en.wikipedia.org/wiki/Fire_salamander	0.044379809	Amphibians	Chordates
https://es.wikipedia.org/wiki/Salamandra_salamandra	0.216698568	Amphibians	Chordates
https://eu.wikipedia.org/wiki/Arrabio	0.399498517	Amphibians	Chordates
https://fi.wikipedia.org/wiki/Tulisalamanteri	0.3556296	Amphibians	Chordates
https://fr.wikipedia.org/wiki/Salamandra_salamandra	0.132902118	Amphibians	Chordates
https://gl.wikipedia.org/wiki/P%C3%ADntega_com%C3%BAn	0.554094944	Amphibians	Chordates
https://he.wikipedia.org/wiki/%D7%A1%D7%9C%D7%9E%D7%A0%D7%93%D7%A8%D7%94_%D7%9B%D7%AA%D7%95%D7%9E%D7%94	0.422926464	Amphibians	Chordates
https://hr.wikipedia.org/wiki/Pjegavi_da%C5%BEdevnjak	0.122299828	Amphibians	Chordates
https://hu.wikipedia.org/wiki/Foltos_szalamandra	0.321314005	Amphibians	Chordates
https://it.wikipedia.org/wiki/Salamandra_salamandra	0.126509913	Amphibians	Chordates
https://ja.wikipedia.org/wiki/%E3%83%95%E3%82%A1%E3%82%A4%E3%82%A2%E3%82%B5%E3%83%A9%E3%83%9E%E3%83%B3%E3%83%80%E3%83%BC	0.286962658	Amphibians	Chordates
https://ko.wikipedia.org/wiki/%EB%B6%88%EB%8F%84%EB%A1%B1%EB%87%BD	0.055846988	Amphibians	Chordates
https://lt.wikipedia.org/wiki/Ugnin%C4%97_salamandra	0.455300144	Amphibians	Chordates
https://nl.wikipedia.org/wiki/Vuursalamander	0.25968511	Amphibians	Chordates
https://no.wikipedia.org/wiki/Ildsalamander	0.028128488	Amphibians	Chordates
https://pl.wikipedia.org/wiki/Salamandra_plamista	0.094479073	Amphibians	Chordates
https://pt.wikipedia.org/wiki/Salamandra-de-fogo	0.050765791	Amphibians	Chordates
https://ro.wikipedia.org/wiki/S%C4%83l%C4%83m%C3%A2zdr%C4%83_de_uscat	0.269715241	Amphibians	Chordates
https://ru.wikipedia.org/wiki/%D0%9E%D0%B3%D0%BD%D0%B5%D0%BD%D0%BD%D0%B0%D1%8F_%D1%81%D0%B0%D0%BB%D0%B0%D0%BC%D0%B0%D0%BD%D0%B4%D1%80%D0%B0	0.624948099	Amphibians	Chordates
https://simple.wikipedia.org/wiki/Fire_salamander	0.275577059	Amphibians	Chordates
https://sk.wikipedia.org/wiki/Salamandra_%C5%A1kvrnit%C3%A1	0.178536755	Amphibians	Chordates
https://sl.wikipedia.org/wiki/Navadni_mo%C4%8Derad	0.153204932	Amphibians	Chordates
https://sr.wikipedia.org/wiki/%D0%A8%D0%B0%D1%80%D0%B5%D0%BD%D0%B8_%D0%B4%D0%B0%D0%B6%D0%B4%D0%B5%D0%B2%D1%9A%D0%B0%D0%BA	0.278415055	Amphibians	Chordates
https://sv.wikipedia.org/wiki/Eldsalamander	0.066408275	Amphibians	Chordates
https://th.wikipedia.org/wiki/%E0%B8%8B%E0%B8%B2%E0%B8%A5%E0%B8%B2%E0%B9%81%E0%B8%A1%E0%B8%99%E0%B9%80%E0%B8%94%E0%B8%AD%E0%B8%A3%E0%B9%8C%E0%B9%84%E0%B8%9F	0.14974015	Amphibians	Chordates
https://tr.wikipedia.org/wiki/Avrupa_lekeli_semenderi	0.363391989	Amphibians	Chordates
https://uk.wikipedia.org/wiki/%D0%A1%D0%B0%D0%BB%D0%B0%D0%BC%D0%B0%D0%BD%D0%B4%D1%80%D0%B0_%D0%B2%D0%BE%D0%B3%D0%BD%D1%8F%D0%BD%D0%B0	0.420862224	Amphibians	Chordates
https://vi.wikipedia.org/wiki/K%E1%BB%B3_gi%C3%B4ng_l%E1%BB%ADa	0.418758622	Amphibians	Chordates
https://zh.wikipedia.org/wiki/%E7%81%AB%E8%A0%91%E8%9E%88	0.118051104	Amphibians	Chordates
https://af.wikipedia.org/wiki/Panda	-0.001688983	Mammals	Chordates
https://ang.wikipedia.org/wiki/Cattbera	0.594822041	Mammals	Chordates
https://an.wikipedia.org/wiki/Ailuropoda_melanoleuca	0.028634007	Mammals	Chordates
https://ar.wikipedia.org/wiki/%D8%A8%D8%A7%D9%86%D8%AF%D8%A7_%D8%B9%D9%85%D9%84%D8%A7%D9%82%D8%A9	0.687086485	Mammals	Chordates
https://az.wikipedia.org/wiki/B%C3%B6y%C3%BCk_panda	0.643465493	Mammals	Chordates
https://bcl.wikipedia.org/wiki/Panda	0.033478554	Mammals	Chordates
https://bg.wikipedia.org/wiki/%D0%93%D0%BE%D0%BB%D1%8F%D0%BC%D0%B0_%D0%BF%D0%B0%D0%BD%D0%B4%D0%B0	0.642209955	Mammals	Chordates
https://bn.wikipedia.org/wiki/%E0%A6%AA%E0%A6%BE%E0%A6%A8%E0%A7%8D%E0%A6%A1%E0%A6%BE	0.274715207	Mammals	Chordates
https://bs.wikipedia.org/wiki/Panda	0.449051644	Mammals	Chordates
https://ca.wikipedia.org/wiki/Panda_gegant	0.583580014	Mammals	Chordates
https://cdo.wikipedia.org/wiki/M%C3%A0-h%E1%B9%B3%CC%80ng	0.16491154	Mammals	Chordates
https://cs.wikipedia.org/wiki/Panda_velk%C3%A1	0.682171114	Mammals	Chordates
https://da.wikipedia.org/wiki/Panda	0.287155128	Mammals	Chordates
https://de.wikipedia.org/wiki/Gro%C3%9Fer_Panda	0.398685446	Mammals	Chordates
https://el.wikipedia.org/wiki/%CE%93%CE%B9%CE%B3%CE%B1%CE%BD%CF%84%CE%B9%CE%B1%CE%AF%CE%BF_%CF%80%CE%AC%CE%BD%CF%84%CE%B1	0.145906849	Mammals	Chordates
https://en.wikipedia.org/wiki/Giant_panda	0.255665139	Mammals	Chordates
https://eo.wikipedia.org/wiki/Granda_pando	0.29493816	Mammals	Chordates
https://es.wikipedia.org/wiki/Ailuropoda_melanoleuca	0.022838146	Mammals	Chordates
https://et.wikipedia.org/wiki/Hiidpanda	0.508501523	Mammals	Chordates
https://eu.wikipedia.org/wiki/Panda_handi	0.371017574	Mammals	Chordates
https://fa.wikipedia.org/wiki/%D9%BE%D8%A7%D9%86%D8%AF%D8%A7	0.167681759	Mammals	Chordates
https://fi.wikipedia.org/wiki/Isopanda	0.563917069	Mammals	Chordates
https://fr.wikipedia.org/wiki/Panda_g%C3%A9ant	0.504625609	Mammals	Chordates
https://gan.wikipedia.org/wiki/%E7%86%8A%E8%B2%93	0.424833812	Mammals	Chordates
https://gl.wikipedia.org/wiki/Oso_panda	0.644621872	Mammals	Chordates
https://hak.wikipedia.org/wiki/Meu-y%C3%B9ng	0.148788916	Mammals	Chordates
https://he.wikipedia.org/wiki/%D7%A4%D7%A0%D7%93%D7%94_%D7%A2%D7%A0%D7%A7%D7%99%D7%AA	0.037258683	Mammals	Chordates
https://hi.wikipedia.org/wiki/%E0%A4%AA%E0%A4%BE%E0%A4%A3%E0%A5%8D%E0%A4%A1%E0%A4%BE	0.538977577	Mammals	Chordates
https://hr.wikipedia.org/wiki/Veliki_panda	0.681764712	Mammals	Chordates
https://hu.wikipedia.org/wiki/%C3%93ri%C3%A1spanda	0.693921617	Mammals	Chordates
https://hy.wikipedia.org/wiki/%D5%84%D5%A5%D5%AE_%D5%BA%D5%A1%D5%B6%D5%A4%D5%A1	0.415624326	Mammals	Chordates
https://id.wikipedia.org/wiki/Panda	0.219600825	Mammals	Chordates
https://is.wikipedia.org/wiki/Pandabj%C3%B6rn	0.084422757	Mammals	Chordates
https://it.wikipedia.org/wiki/Ailuropoda_melanoleuca	0.553459203	Mammals	Chordates
https://ja.wikipedia.org/wiki/%E3%82%B8%E3%83%A3%E3%82%A4%E3%82%A2%E3%83%B3%E3%83%88%E3%83%91%E3%83%B3%E3%83%80	0.179208582	Mammals	Chordates
https://ka.wikipedia.org/wiki/%E1%83%91%E1%83%90%E1%83%9B%E1%83%91%E1%83%A3%E1%83%99%E1%83%98%E1%83%A1_%E1%83%93%E1%83%90%E1%83%97%E1%83%95%E1%83%98	0.528003705	Mammals	Chordates
https://kk.wikipedia.org/wiki/%D2%AE%D0%BB%D0%BA%D0%B5%D0%BD_%D0%BF%D0%B0%D0%BD%D0%B4%D0%B0	0.51848319	Mammals	Chordates
https://ko.wikipedia.org/wiki/%EB%8C%80%EC%99%95%ED%8C%90%EB%8B%A4	0.125290821	Mammals	Chordates
https://la.wikipedia.org/wiki/Ailuropoda_melanoleuca	0.012958818	Mammals	Chordates
https://lt.wikipedia.org/wiki/Did%C5%BEioji_panda	0.427459472	Mammals	Chordates
https://lv.wikipedia.org/wiki/Liel%C4%81_panda	0.607464067	Mammals	Chordates
https://mk.wikipedia.org/wiki/%D0%8F%D0%B8%D0%BD%D0%BE%D0%B2%D1%81%D0%BA%D0%B0_%D0%BF%D0%B0%D0%BD%D0%B4%D0%B0	0.434091292	Mammals	Chordates
https://ml.wikipedia.org/wiki/%E0%B4%AD%E0%B5%80%E0%B4%AE%E0%B5%BB_%E0%B4%AA%E0%B4%BE%E0%B5%BB%E0%B4%A1	-0.001483418	Mammals	Chordates
https://mn.wikipedia.org/wiki/%D0%90%D0%B2%D0%B0%D1%80%D0%B3%D0%B0_%D1%85%D1%83%D0%BB%D1%81%D0%BD%D1%8B_%D0%B1%D0%B0%D0%B0%D0%B2%D0%B3%D0%B0%D0%B9	0.263456505	Mammals	Chordates
https://mr.wikipedia.org/wiki/%E0%A4%AA%E0%A5%8D%E0%A4%B0%E0%A4%9A%E0%A4%82%E0%A4%A1_%E0%A4%AA%E0%A4%BE%E0%A4%82%E0%A4%A1%E0%A4%BE	0.505952661	Mammals	Chordates
https://ms.wikipedia.org/wiki/Panda_Gergasi	0.386031605	Mammals	Chordates
https://my.wikipedia.org/wiki/%E1%80%95%E1%80%94%E1%80%BA%E1%80%92%E1%80%AB%E1%80%9D%E1%80%80%E1%80%BA%E1%80%9D%E1%80%B6%E1%80%80%E1%80%BC%E1%80%AE%E1%80%B8	0.141458494	Mammals	Chordates
https://ne.wikipedia.org/wiki/%E0%A4%AA%E0%A4%BE%E0%A4%A3%E0%A5%8D%E0%A4%A1%E0%A4%BE	0.021026899	Mammals	Chordates
https://nl.wikipedia.org/wiki/Reuzenpanda	0.36405935	Mammals	Chordates
https://nn.wikipedia.org/wiki/Panda	0.318992047	Mammals	Chordates
https://no.wikipedia.org/wiki/Panda	0.304529928	Mammals	Chordates
https://pl.wikipedia.org/wiki/Panda_wielka	0.472460171	Mammals	Chordates
https://pt.wikipedia.org/wiki/Panda-gigante	0.025289807	Mammals	Chordates
https://ro.wikipedia.org/wiki/Panda_mare	0.490930207	Mammals	Chordates
https://ru.wikipedia.org/wiki/%D0%91%D0%BE%D0%BB%D1%8C%D1%88%D0%B0%D1%8F_%D0%BF%D0%B0%D0%BD%D0%B4%D0%B0	0.477854844	Mammals	Chordates
https://sco.wikipedia.org/wiki/Giant_panda	0.108290868	Mammals	Chordates
https://sh.wikipedia.org/wiki/Velika_panda	0.393678194	Mammals	Chordates
https://simple.wikipedia.org/wiki/Giant_panda	0.66793822	Mammals	Chordates
https://sk.wikipedia.org/wiki/Panda_ve%C4%BEk%C3%A1	0.675729075	Mammals	Chordates
https://sl.wikipedia.org/wiki/Orja%C5%A1ki_panda	0.753771802	Mammals	Chordates
https://sr.wikipedia.org/wiki/%D0%8F%D0%B8%D0%BD%D0%BE%D0%B2%D1%81%D0%BA%D0%B0_%D0%BF%D0%B0%D0%BD%D0%B4%D0%B0	0.480473648	Mammals	Chordates
https://sv.wikipedia.org/wiki/J%C3%A4ttepanda	0.27715488	Mammals	Chordates
https://ta.wikipedia.org/wiki/%E0%AE%AA%E0%AE%BE%E0%AE%A3%E0%AF%8D%E0%AE%9F%E0%AE%BE_%E0%AE%95%E0%AE%B0%E0%AE%9F%E0%AE%BF	0.747207722	Mammals	Chordates
https://th.wikipedia.org/wiki/%E0%B9%81%E0%B8%9E%E0%B8%99%E0%B8%94%E0%B9%89%E0%B8%B2%E0%B8%A2%E0%B8%B1%E0%B8%81%E0%B8%A9%E0%B9%8C	0.207810391	Mammals	Chordates
https://tl.wikipedia.org/wiki/Ailuropoda_melanoleuca	0.340341544	Mammals	Chordates
https://tr.wikipedia.org/wiki/Dev_panda	0.397755856	Mammals	Chordates
https://uk.wikipedia.org/wiki/%D0%92%D0%B5%D0%BB%D0%B8%D0%BA%D0%B0_%D0%BF%D0%B0%D0%BD%D0%B4%D0%B0	0.671710883	Mammals	Chordates
https://ur.wikipedia.org/wiki/%D8%AF%DB%8C%D9%88%D9%82%D8%A7%D9%85%D8%AA_%D9%BE%D8%A7%D9%86%DA%88%D8%A7	0.002131948	Mammals	Chordates
https://vi.wikipedia.org/wiki/G%E1%BA%A5u_tr%C3%BAc_l%E1%BB%9Bn	0.436649474	Mammals	Chordates
https://wuu.wikipedia.org/wiki/%E5%A4%A7%E7%86%8A%E7%8C%AB	0.042620415	Mammals	Chordates
https://zh-classical.wikipedia.org/wiki/%E5%A4%A7%E7%86%8A%E8%B2%93	0.102329554	Mammals	Chordates
https://zh-yue.wikipedia.org/wiki/%E7%86%8A%E8%B2%93	0.157121274	Mammals	Chordates
https://zh.wikipedia.org/wiki/%E5%A4%A7%E7%86%8A%E7%8C%AB	0.136155426	Mammals	Chordates
https://af.wikipedia.org/wiki/Bruinbeer	0.373712314	Mammals	Chordates
https://ang.wikipedia.org/wiki/Br%C5%ABn_bera	0.392056969	Mammals	Chordates
https://ar.wikipedia.org/wiki/%D8%AF%D8%A8_%D8%A8%D9%86%D9%8A	0.749569628	Mammals	Chordates
https://az.wikipedia.org/wiki/Qonur_ay%C4%B1	0.838061999	Mammals	Chordates
https://be.wikipedia.org/wiki/%D0%91%D1%83%D1%80%D1%8B_%D0%BC%D1%8F%D0%B4%D0%B7%D0%B2%D0%B5%D0%B4%D0%B7%D1%8C	0.439421255	Mammals	Chordates
https://bg.wikipedia.org/wiki/%D0%9A%D0%B0%D1%84%D1%8F%D0%B2%D0%B0_%D0%BC%D0%B5%D1%87%D0%BA%D0%B0	0.802748107	Mammals	Chordates
https://bn.wikipedia.org/wiki/%E0%A6%AC%E0%A6%BE%E0%A6%A6%E0%A6%BE%E0%A6%AE%E0%A6%BF_%E0%A6%AD%E0%A6%BE%E0%A6%B2%E0%A7%8D%E0%A6%B2%E0%A7%81%E0%A6%95	0.010089413	Mammals	Chordates
https://bs.wikipedia.org/wiki/Mrki_medvjed	0.376461966	Mammals	Chordates
https://ca.wikipedia.org/wiki/%C3%93s_bru	0.516681991	Mammals	Chordates
https://cs.wikipedia.org/wiki/Medv%C4%9Bd_hn%C4%9Bd%C3%BD	0.486149586	Mammals	Chordates
https://da.wikipedia.org/wiki/Brun_bj%C3%B8rn	0.271809631	Mammals	Chordates
https://de.wikipedia.org/wiki/Braunb%C3%A4r	0.693608575	Mammals	Chordates
https://el.wikipedia.org/wiki/%CE%9A%CE%B1%CF%86%CE%AD_%CE%B1%CF%81%CE%BA%CE%BF%CF%8D%CE%B4%CE%B1	0.728281345	Mammals	Chordates
https://en.wikipedia.org/wiki/Brown_bear	0.027472276	Mammals	Chordates
https://es.wikipedia.org/wiki/Ursus_arctos	0.144619295	Mammals	Chordates
https://et.wikipedia.org/wiki/Pruunkaru	0.65663184	Mammals	Chordates
https://eu.wikipedia.org/wiki/Hartz_arre	0.473700669	Mammals	Chordates
https://fa.wikipedia.org/wiki/%D8%AE%D8%B1%D8%B3_%D9%82%D9%87%D9%88%D9%87%E2%80%8C%D8%A7%DB%8C	0.407798883	Mammals	Chordates
https://fi.wikipedia.org/wiki/Karhu	0.00276741	Mammals	Chordates
https://fr.wikipedia.org/wiki/Ours_brun	0.702114453	Mammals	Chordates
https://gl.wikipedia.org/wiki/Oso_pardo	0.756716182	Mammals	Chordates
https://he.wikipedia.org/wiki/%D7%93%D7%95%D7%91_%D7%97%D7%95%D7%9D	0.230304275	Mammals	Chordates
https://hr.wikipedia.org/wiki/Sme%C4%91i_medvjed	0.295671261	Mammals	Chordates
https://hu.wikipedia.org/wiki/Barna_medve	0.554188938	Mammals	Chordates
https://hy.wikipedia.org/wiki/%D4%B3%D5%B8%D6%80%D5%B7_%D5%A1%D6%80%D5%BB	0.357760585	Mammals	Chordates
https://id.wikipedia.org/wiki/Beruang_cokelat	0.201204362	Mammals	Chordates
https://is.wikipedia.org/wiki/Br%C3%BAnbj%C3%B6rn	-8.54E-04	Mammals	Chordates
https://it.wikipedia.org/wiki/Ursus_arctos	0.268793578	Mammals	Chordates
https://ja.wikipedia.org/wiki/%E3%83%92%E3%82%B0%E3%83%9E	0.38916515	Mammals	Chordates
https://ka.wikipedia.org/wiki/%E1%83%9B%E1%83%A3%E1%83%A0%E1%83%90_%E1%83%93%E1%83%90%E1%83%97%E1%83%95%E1%83%98	0.557257075	Mammals	Chordates
https://kk.wikipedia.org/wiki/%D2%9A%D0%BE%D2%A3%D1%8B%D1%80_%D0%B0%D1%8E	0.513737309	Mammals	Chordates
https://ko.wikipedia.org/wiki/%ED%81%B0%EA%B3%B0	0.309187495	Mammals	Chordates
https://ky.wikipedia.org/wiki/%D0%90%D1%8E%D1%83	0.625416008	Mammals	Chordates
https://la.wikipedia.org/wiki/Ursus_arctos	0.069704398	Mammals	Chordates
https://lt.wikipedia.org/wiki/Rudasis_lokys	0.284861943	Mammals	Chordates
https://lv.wikipedia.org/wiki/Br%C5%ABnais_l%C4%81cis	0.463187548	Mammals	Chordates
https://mk.wikipedia.org/wiki/%D0%9A%D0%B0%D1%84%D0%B5%D0%B0%D0%B2%D0%B0_%D0%BC%D0%B5%D1%87%D0%BA%D0%B0	0.127949027	Mammals	Chordates
https://mn.wikipedia.org/wiki/%D0%A5%D2%AF%D1%80%D1%8D%D0%BD_%D0%B1%D0%B0%D0%B0%D0%B2%D0%B3%D0%B0%D0%B9	0.210615584	Mammals	Chordates
https://ms.wikipedia.org/wiki/Beruang_Perang	0.025960061	Mammals	Chordates
https://nl.wikipedia.org/wiki/Bruine_beer	0.46478445	Mammals	Chordates
https://nn.wikipedia.org/wiki/Brunbj%C3%B8rn	0.172193342	Mammals	Chordates
https://no.wikipedia.org/wiki/Brunbj%C3%B8rn	0.001596848	Mammals	Chordates
https://pl.wikipedia.org/wiki/Nied%C5%BAwied%C5%BA_brunatny	0.596228732	Mammals	Chordates
https://pt.wikipedia.org/wiki/Urso-pardo	0.064189543	Mammals	Chordates
https://ro.wikipedia.org/wiki/Urs_brun	0.362060968	Mammals	Chordates
https://ru.wikipedia.org/wiki/%D0%91%D1%83%D1%80%D1%8B%D0%B9_%D0%BC%D0%B5%D0%B4%D0%B2%D0%B5%D0%B4%D1%8C	0.747927117	Mammals	Chordates
https://sh.wikipedia.org/wiki/Mrki_medvjed	0.525774057	Mammals	Chordates
https://simple.wikipedia.org/wiki/Brown_bear	0.121034992	Mammals	Chordates
https://sk.wikipedia.org/wiki/Medve%C4%8F_hned%C3%BD	0.328857742	Mammals	Chordates
https://sl.wikipedia.org/wiki/Rjavi_medved	0.681915649	Mammals	Chordates
https://sq.wikipedia.org/wiki/Ariu_i_murrm%C3%AB	0.701565374	Mammals	Chordates
https://sr.wikipedia.org/wiki/%D0%9C%D1%80%D0%BA%D0%B8_%D0%BC%D0%B5%D0%B4%D0%B2%D0%B5%D0%B4	0.511536191	Mammals	Chordates
https://sv.wikipedia.org/wiki/Brunbj%C3%B6rn	0.003562831	Mammals	Chordates
https://th.wikipedia.org/wiki/%E0%B8%AB%E0%B8%A1%E0%B8%B5%E0%B8%AA%E0%B8%B5%E0%B8%99%E0%B9%89%E0%B8%B3%E0%B8%95%E0%B8%B2%E0%B8%A5	0.138966808	Mammals	Chordates
https://tr.wikipedia.org/wiki/Bozay%C4%B1	0.10896274	Mammals	Chordates
https://uk.wikipedia.org/wiki/%D0%92%D0%B5%D0%B4%D0%BC%D1%96%D0%B4%D1%8C_%D0%B1%D1%83%D1%80%D0%B8%D0%B9	0.562212155	Mammals	Chordates
https://ur.wikipedia.org/wiki/%D8%A8%DA%BE%D9%88%D8%B1%D8%A7_%D8%B1%DB%8C%DA%86%DA%BE	0.044573281	Mammals	Chordates
https://vi.wikipedia.org/wiki/G%E1%BA%A5u_n%C3%A2u	0.58487685	Mammals	Chordates
https://vls.wikipedia.org/wiki/Bruunn_beir	0.844159503	Mammals	Chordates
https://zh-min-nan.wikipedia.org/wiki/Chong-h%C3%AEm	0.160668187	Mammals	Chordates
https://zh.wikipedia.org/wiki/%E6%A3%95%E7%86%8A	0.526808613	Mammals	Chordates
https://ar.wikipedia.org/wiki/%D9%82%D8%B6%D8%A7%D8%B9%D8%A9_%D8%A3%D9%88%D8%B1%D9%88%D8%A8%D9%8A%D8%A9	-0.00185634	Mammals	Chordates
https://bg.wikipedia.org/wiki/%D0%92%D0%B8%D0%B4%D1%80%D0%B0	0.809390283	Mammals	Chordates
https://bn.wikipedia.org/wiki/%E0%A6%AA%E0%A6%BE%E0%A6%A4%E0%A6%BF_%E0%A6%AD%E0%A7%8B%E0%A6%81%E0%A6%A6%E0%A6%A1%E0%A6%BC	0.580168449	Mammals	Chordates
https://ca.wikipedia.org/wiki/Ll%C3%BAdria_comuna	0.487841062	Mammals	Chordates
https://cs.wikipedia.org/wiki/Vydra_%C5%99%C3%AD%C4%8Dn%C3%AD	0.579597175	Mammals	Chordates
https://da.wikipedia.org/wiki/Odder_(dyr)	0.306109771	Mammals	Chordates
https://de.wikipedia.org/wiki/Fischotter	0.561855063	Mammals	Chordates
https://el.wikipedia.org/wiki/%CE%95%CF%85%CF%81%CF%89%CF%80%CE%B1%CF%8A%CE%BA%CE%AE_%CE%B5%CE%BD%CF%85%CE%B4%CF%81%CE%AF%CE%B4%CE%B1	0.64472708	Mammals	Chordates
https://en.wikipedia.org/wiki/Eurasian_otter	0.072781636	Mammals	Chordates
https://es.wikipedia.org/wiki/Lutra_lutra	0.3468223	Mammals	Chordates
https://et.wikipedia.org/wiki/Saarmas	0.720170748	Mammals	Chordates
https://eu.wikipedia.org/wiki/Igaraba_arrunt	0.512903896	Mammals	Chordates
https://fa.wikipedia.org/wiki/%D8%B4%D9%86%DA%AF_(%D8%AC%D8%A7%D9%86%D9%88%D8%B1)	0.210629616	Mammals	Chordates
https://fi.wikipedia.org/wiki/Saukko	0.463262179	Mammals	Chordates
https://fr.wikipedia.org/wiki/Loutre_d%27Europe	0.446338824	Mammals	Chordates
https://gl.wikipedia.org/wiki/Lontra	0.530867906	Mammals	Chordates
https://he.wikipedia.org/wiki/%D7%9C%D7%95%D7%98%D7%A8%D7%94_%D7%90%D7%99%D7%A8%D7%95%D7%A4%D7%99%D7%AA	0.063849236	Mammals	Chordates
https://hr.wikipedia.org/wiki/Europska_vidra	0.536391952	Mammals	Chordates
https://hu.wikipedia.org/wiki/Eur%C3%B3pai_vidra	0.534642758	Mammals	Chordates
https://hy.wikipedia.org/wiki/%D5%8B%D6%80%D5%A1%D5%BD%D5%A1%D5%B4%D5%B8%D6%82%D5%B5%D6%80	0.392621616	Mammals	Chordates
https://it.wikipedia.org/wiki/Lutra_lutra	0.502370823	Mammals	Chordates
https://iu.wikipedia.org/wiki/%E1%90%B8%E1%92%A5%E1%90%85%E1%96%85%E1%91%91%E1%96%85	0.017890184	Mammals	Chordates
https://ja.wikipedia.org/wiki/%E3%83%A6%E3%83%BC%E3%83%A9%E3%82%B7%E3%82%A2%E3%82%AB%E3%83%AF%E3%82%A6%E3%82%BD	0.117354235	Mammals	Chordates
https://ka.wikipedia.org/wiki/%E1%83%AC%E1%83%90%E1%83%95%E1%83%98	0.663871657	Mammals	Chordates
https://kk.wikipedia.org/wiki/%D0%9A%D3%99%D0%BC%D1%88%D0%B0%D1%82	0.4981834	Mammals	Chordates
https://kn.wikipedia.org/wiki/%E0%B2%A8%E0%B3%80%E0%B2%B0%E0%B3%81%E0%B2%A8%E0%B2%BE%E0%B2%AF%E0%B2%BF	0.341808784	Mammals	Chordates
https://ko.wikipedia.org/wiki/%EC%88%98%EB%8B%AC	0.049321128	Mammals	Chordates
https://lt.wikipedia.org/wiki/%C5%AAdra	0.388376609	Mammals	Chordates
https://lv.wikipedia.org/wiki/Eiropas_%C5%ABdrs	0.363781957	Mammals	Chordates
https://mk.wikipedia.org/wiki/%D0%92%D0%B8%D0%B4%D1%80%D0%B0	-1.24E-04	Mammals	Chordates
https://mn.wikipedia.org/wiki/%D0%93%D0%BE%D0%BB%D1%8B%D0%BD_%D1%85%D0%B0%D0%BB%D0%B8%D1%83	0.05347929	Mammals	Chordates
https://nl.wikipedia.org/wiki/Otter_(dier)	0.277550569	Mammals	Chordates
https://nn.wikipedia.org/wiki/Oter	-8.50E-04	Mammals	Chordates
https://no.wikipedia.org/wiki/Oter	0.37783839	Mammals	Chordates
https://pl.wikipedia.org/wiki/Wydra_europejska	0.179692571	Mammals	Chordates
https://pt.wikipedia.org/wiki/Lontra-europeia	0.271591842	Mammals	Chordates
https://ro.wikipedia.org/wiki/Vidr%C4%83	0.408992516	Mammals	Chordates
https://ru.wikipedia.org/wiki/%D0%92%D1%8B%D0%B4%D1%80%D0%B0	0.590301126	Mammals	Chordates
https://sh.wikipedia.org/wiki/Europska_vidra	0.675774748	Mammals	Chordates
https://sk.wikipedia.org/wiki/Vydra_rie%C4%8Dna	0.748639814	Mammals	Chordates
https://sn.wikipedia.org/wiki/Mbiti	-0.001488306	Mammals	Chordates
https://sq.wikipedia.org/wiki/Lund%C3%ABrza	0.851922592	Mammals	Chordates
https://sr.wikipedia.org/wiki/%D0%92%D0%B8%D0%B4%D1%80%D0%B0	0.472088524	Mammals	Chordates
https://su.wikipedia.org/wiki/S%C3%A9ro	0.00946906	Mammals	Chordates
https://sv.wikipedia.org/wiki/Utter	0.398389491	Mammals	Chordates
https://sw.wikipedia.org/wiki/Fisi-maji	0.362221255	Mammals	Chordates
https://th.wikipedia.org/wiki/%E0%B8%99%E0%B8%B2%E0%B8%81%E0%B9%83%E0%B8%AB%E0%B8%8D%E0%B9%88%E0%B8%98%E0%B8%A3%E0%B8%A3%E0%B8%A1%E0%B8%94%E0%B8%B2	-7.91E-04	Mammals	Chordates
https://tr.wikipedia.org/wiki/Baya%C4%9F%C4%B1_su_samuru	0.185573222	Mammals	Chordates
https://uk.wikipedia.org/wiki/%D0%92%D0%B8%D0%B4%D1%80%D0%B0_%D1%80%D1%96%D1%87%D0%BA%D0%BE%D0%B2%D0%B0	0.62591166	Mammals	Chordates
https://vi.wikipedia.org/wiki/R%C3%A1i_c%C3%A1_th%C6%B0%E1%BB%9Dng	-0.001756063	Mammals	Chordates
https://zh.wikipedia.org/wiki/%E6%AD%90%E4%BA%9E%E6%B0%B4%E7%8D%BA	0.039646685	Mammals	Chordates
https://af.wikipedia.org/wiki/Poema	0.104652157	Mammals	Chordates
https://ang.wikipedia.org/wiki/Beorgl%C4%93o	0.576163176	Mammals	Chordates
https://ar.wikipedia.org/wiki/%D8%A3%D8%B3%D8%AF_%D8%A7%D9%84%D8%AC%D8%A8%D8%A7%D9%84	0.583690446	Mammals	Chordates
https://az.wikipedia.org/wiki/Puma	0.717707419	Mammals	Chordates
https://bg.wikipedia.org/wiki/%D0%9F%D1%83%D0%BC%D0%B0	0.724747595	Mammals	Chordates
https://bn.wikipedia.org/wiki/%E0%A6%95%E0%A7%81%E0%A6%97%E0%A6%BE%E0%A6%B0	0.635880546	Mammals	Chordates
https://bs.wikipedia.org/wiki/Puma	0.4461035	Mammals	Chordates
https://ca.wikipedia.org/wiki/Puma	0.484621332	Mammals	Chordates
https://ceb.wikipedia.org/wiki/Puma_concolor	0.254049066	Mammals	Chordates
https://chy.wikipedia.org/wiki/Nan%C3%B3se%27hame	0.08451828	Mammals	Chordates
https://cs.wikipedia.org/wiki/Puma_americk%C3%A1	0.67262586	Mammals	Chordates
https://da.wikipedia.org/wiki/Puma	0.273793956	Mammals	Chordates
https://de.wikipedia.org/wiki/Puma	0.745278496	Mammals	Chordates
https://el.wikipedia.org/wiki/%CE%A0%CE%BF%CF%8D%CE%BC%CE%B1	0.598960666	Mammals	Chordates
https://en.wikipedia.org/wiki/Cougar	0.213695771	Mammals	Chordates
https://es.wikipedia.org/wiki/Puma_concolor	0.094073322	Mammals	Chordates
https://et.wikipedia.org/wiki/Puuma	0.487900448	Mammals	Chordates
https://eu.wikipedia.org/wiki/Puma	0.146625738	Mammals	Chordates
https://fa.wikipedia.org/wiki/%D8%B4%DB%8C%D8%B1_%DA%A9%D9%88%D9%87%DB%8C	0.338647502	Mammals	Chordates
https://fi.wikipedia.org/wiki/Puuma	0.742602736	Mammals	Chordates
https://fr.wikipedia.org/wiki/Puma	0.47413268	Mammals	Chordates
https://he.wikipedia.org/wiki/%D7%A4%D7%95%D7%9E%D7%AA_%D7%94%D7%94%D7%A8%D7%99%D7%9D	0.177552455	Mammals	Chordates
https://hi.wikipedia.org/wiki/%E0%A4%95%E0%A5%82%E0%A4%97%E0%A4%B0	0.005406286	Mammals	Chordates
https://hr.wikipedia.org/wiki/Puma	0.725193449	Mammals	Chordates
https://hu.wikipedia.org/wiki/Puma	0.541287723	Mammals	Chordates
https://id.wikipedia.org/wiki/Puma	0.206701371	Mammals	Chordates
https://it.wikipedia.org/wiki/Puma_concolor	0.251031058	Mammals	Chordates
https://ja.wikipedia.org/wiki/%E3%83%94%E3%83%A5%E3%83%BC%E3%83%9E	0.37126549	Mammals	Chordates
https://ka.wikipedia.org/wiki/%E1%83%9E%E1%83%A3%E1%83%9B%E1%83%90	0.566802259	Mammals	Chordates
https://kk.wikipedia.org/wiki/%D0%9F%D1%83%D0%BC%D0%B0	0.363468595	Mammals	Chordates
https://ko.wikipedia.org/wiki/%ED%93%A8%EB%A7%88	0.100704552	Mammals	Chordates
https://lt.wikipedia.org/wiki/Puma	0.374603814	Mammals	Chordates
https://lv.wikipedia.org/wiki/Puma	0.606659132	Mammals	Chordates
https://mk.wikipedia.org/wiki/%D0%9F%D1%83%D0%BC%D0%B0	0.634184138	Mammals	Chordates
https://ml.wikipedia.org/wiki/%E0%B4%AA%E0%B5%82%E0%B4%AE	-5.64E-04	Mammals	Chordates
https://mr.wikipedia.org/wiki/%E0%A4%AA%E0%A5%8D%E0%A4%AF%E0%A5%81%E0%A4%AE%E0%A4%BE	0.228663022	Mammals	Chordates
https://ms.wikipedia.org/wiki/Puma	8.30E-04	Mammals	Chordates
https://nah.wikipedia.org/wiki/Miztli	-0.001463621	Mammals	Chordates
https://nl.wikipedia.org/wiki/Poema	0.589081597	Mammals	Chordates
https://nn.wikipedia.org/wiki/Puma	0.624982045	Mammals	Chordates
https://no.wikipedia.org/wiki/Puma	0.637285711	Mammals	Chordates
https://pl.wikipedia.org/wiki/Puma_p%C5%82owa	0.477641223	Mammals	Chordates
https://pt.wikipedia.org/wiki/Puma_concolor	0.078581037	Mammals	Chordates
https://ro.wikipedia.org/wiki/Pum%C4%83	0.617495536	Mammals	Chordates
https://ru.wikipedia.org/wiki/%D0%9F%D1%83%D0%BC%D0%B0	0.72897577	Mammals	Chordates
https://sco.wikipedia.org/wiki/Cougar	0.14985632	Mammals	Chordates
https://sh.wikipedia.org/wiki/Puma	0.276386695	Mammals	Chordates
https://simple.wikipedia.org/wiki/Puma	0.004418209	Mammals	Chordates
https://sk.wikipedia.org/wiki/Puma_americk%C3%A1	0.645380168	Mammals	Chordates
https://sl.wikipedia.org/wiki/Puma	0.842731038	Mammals	Chordates
https://sq.wikipedia.org/wiki/Puma	0.419466259	Mammals	Chordates
https://sr.wikipedia.org/wiki/%D0%9F%D1%83%D0%BC%D0%B0	0.545609833	Mammals	Chordates
https://sv.wikipedia.org/wiki/Puma	0.54239535	Mammals	Chordates
https://ta.wikipedia.org/wiki/%E0%AE%AE%E0%AE%B2%E0%AF%88%E0%AE%AF%E0%AE%B0%E0%AE%BF%E0%AE%AE%E0%AE%BE	-0.001073632	Mammals	Chordates
https://th.wikipedia.org/wiki/%E0%B9%80%E0%B8%AA%E0%B8%B7%E0%B8%AD%E0%B8%9E%E0%B8%B9%E0%B8%A1%E0%B9%88%E0%B8%B2	0.103424702	Mammals	Chordates
https://tl.wikipedia.org/wiki/Puma	0.20575445	Mammals	Chordates
https://tr.wikipedia.org/wiki/Puma	0.332700069	Mammals	Chordates
https://uk.wikipedia.org/wiki/%D0%9F%D1%83%D0%BC%D0%B0	0.777065772	Mammals	Chordates
https://vi.wikipedia.org/wiki/B%C3%A1o_s%C6%B0_t%E1%BB%AD	0.046440934	Mammals	Chordates
https://zh-yue.wikipedia.org/wiki/%E7%BE%8E%E6%B4%B2%E7%8D%85	0.038440748	Mammals	Chordates
https://zh.wikipedia.org/wiki/%E7%BE%8E%E6%B4%B2%E7%8B%AE	0.059992862	Mammals	Chordates
https://ar.wikipedia.org/wiki/%D8%AD%D8%B5%D8%A7%D9%86_%D8%A8%D8%B1%D9%8A	0.065795102	Mammals	Chordates
https://az.wikipedia.org/wiki/V%C9%99h%C5%9Fi_at	0.364445741	Mammals	Chordates
https://bg.wikipedia.org/wiki/%D0%94%D0%B8%D0%B2_%D0%BA%D0%BE%D0%BD	0.097078528	Mammals	Chordates
https://ca.wikipedia.org/wiki/Cavall_salvatge	0.396659537	Mammals	Chordates
https://da.wikipedia.org/wiki/Vildhest	0.287783935	Mammals	Chordates
https://de.wikipedia.org/wiki/Wildpferd	0.687626632	Mammals	Chordates
https://en.wikipedia.org/wiki/Wild_horse	0.367998465	Mammals	Chordates
https://es.wikipedia.org/wiki/Equus_ferus	0.002046241	Mammals	Chordates
https://fa.wikipedia.org/wiki/%D8%A7%D8%B3%D8%A8_%D9%88%D8%AD%D8%B4%DB%8C	0.249230165	Mammals	Chordates
https://fi.wikipedia.org/wiki/Villihevonen	0.015712308	Mammals	Chordates
https://fr.wikipedia.org/wiki/Equus_ferus	0.657202532	Mammals	Chordates
https://he.wikipedia.org/wiki/%D7%A1%D7%95%D7%A1_%D7%A8%D7%9E%D7%9B%D7%99	0.534189632	Mammals	Chordates
https://hr.wikipedia.org/wiki/Divlji_konj	0.730090334	Mammals	Chordates
https://hu.wikipedia.org/wiki/Vadl%C3%B3	0.832989377	Mammals	Chordates
https://it.wikipedia.org/wiki/Equus_ferus	0.455065347	Mammals	Chordates
https://ka.wikipedia.org/wiki/%E1%83%92%E1%83%90%E1%83%A0%E1%83%94%E1%83%A3%E1%83%9A%E1%83%98_%E1%83%AA%E1%83%AE%E1%83%94%E1%83%9C%E1%83%98	0.211300171	Mammals	Chordates
https://ko.wikipedia.org/wiki/%EC%95%BC%EC%83%9D%EB%A7%90	0.008044183	Mammals	Chordates
https://li.wikipedia.org/wiki/W%C3%A8ld_peerd	0.237051978	Mammals	Chordates
https://lt.wikipedia.org/wiki/Laukinis_arklys	0.050160477	Mammals	Chordates
https://lv.wikipedia.org/wiki/Savva%C4%BCas_zirgs	0.243320489	Mammals	Chordates
https://ms.wikipedia.org/wiki/Kuda_liar	0.227927018	Mammals	Chordates
https://nl.wikipedia.org/wiki/Equus_ferus	0.41777729	Mammals	Chordates
https://no.wikipedia.org/wiki/Villhest	0.368318799	Mammals	Chordates
https://pl.wikipedia.org/wiki/Tarpan_dziki	0.10537956	Mammals	Chordates
https://pt.wikipedia.org/wiki/Equus_ferus	0.424846345	Mammals	Chordates
https://ru.wikipedia.org/wiki/%D0%94%D0%B8%D0%BA%D0%B0%D1%8F_%D0%BB%D0%BE%D1%88%D0%B0%D0%B4%D1%8C	0.73955156	Mammals	Chordates
https://sh.wikipedia.org/wiki/Divlji_konj	0.587370816	Mammals	Chordates
https://sr.wikipedia.org/wiki/%D0%94%D0%B8%D0%B2%D1%99%D0%B8_%D0%BA%D0%BE%D1%9A	0.568546564	Mammals	Chordates
https://sv.wikipedia.org/wiki/Vildh%C3%A4st	0.505190005	Mammals	Chordates
https://vi.wikipedia.org/wiki/Ng%E1%BB%B1a_hoang	0.167554382	Mammals	Chordates
https://zh.wikipedia.org/wiki/%E9%87%8E%E9%A9%AC	0.532219638	Mammals	Chordates
https://ar.wikipedia.org/wiki/%D8%B3%D9%85%D9%83%D8%A9_%D9%85%D9%88%D8%B3%D9%89	-0.001690747	Ray-finned fish	Chordates
https://ca.wikipedia.org/wiki/Llenguado	0.47549438	Ray-finned fish	Chordates
https://cs.wikipedia.org/wiki/Jazyk_obecn%C3%BD	0.357347414	Ray-finned fish	Chordates
https://da.wikipedia.org/wiki/S%C3%B8tunge	0.673447103	Ray-finned fish	Chordates
https://de.wikipedia.org/wiki/Seezunge	0.2341144	Ray-finned fish	Chordates
https://en.wikipedia.org/wiki/Common_sole	0.436778892	Ray-finned fish	Chordates
https://es.wikipedia.org/wiki/Solea_solea	0.294859684	Ray-finned fish	Chordates
https://fi.wikipedia.org/wiki/Meriantura	0.561886495	Ray-finned fish	Chordates
https://fr.wikipedia.org/wiki/Sole_commune	0.408640187	Ray-finned fish	Chordates
https://gl.wikipedia.org/wiki/Linguado	0.0142155	Ray-finned fish	Chordates
https://hu.wikipedia.org/wiki/Solea_solea	0.01454368	Ray-finned fish	Chordates
https://it.wikipedia.org/wiki/Solea_solea	0.40031989	Ray-finned fish	Chordates
https://ja.wikipedia.org/wiki/%E3%83%A8%E3%83%BC%E3%83%AD%E3%83%83%E3%83%91%E3%82%BD%E3%83%BC%E3%83%AB	0.231458872	Ray-finned fish	Chordates
https://nl.wikipedia.org/wiki/Tong_(vis)	0.076531635	Ray-finned fish	Chordates
https://no.wikipedia.org/wiki/Tunge_(fisk)	0.352420251	Ray-finned fish	Chordates
https://pl.wikipedia.org/wiki/Sola_zwyczajna	0.143594795	Ray-finned fish	Chordates
https://ru.wikipedia.org/wiki/%D0%95%D0%B2%D1%80%D0%BE%D0%BF%D0%B5%D0%B9%D1%81%D0%BA%D0%B0%D1%8F_%D1%81%D0%BE%D0%BB%D0%B5%D1%8F	0.305107926	Ray-finned fish	Chordates
https://sr.wikipedia.org/wiki/%D0%9B%D0%B8%D1%81%D1%82_(%D1%80%D0%B8%D0%B1%D0%B0)	0.195969166	Ray-finned fish	Chordates
https://sv.wikipedia.org/wiki/Sj%C3%B6tunga	0.013662128	Ray-finned fish	Chordates
https://tr.wikipedia.org/wiki/Baya%C4%9F%C4%B1_dil_bal%C4%B1%C4%9F%C4%B1	0.249679206	Ray-finned fish	Chordates
https://uk.wikipedia.org/wiki/%D0%A1%D0%BE%D0%BB%D1%96%D1%8F_%D0%B7%D0%B2%D0%B8%D1%87%D0%B0%D0%B9%D0%BD%D0%B0	0.005935388	Ray-finned fish	Chordates
https://vi.wikipedia.org/wiki/C%C3%A1_b%C6%A1n_th%C3%B4ng_th%C6%B0%E1%BB%9Dng	0.074565967	Ray-finned fish	Chordates
https://zh.wikipedia.org/wiki/%E9%B0%A8	-6.93E-04	Ray-finned fish	Chordates
https://en.wikipedia.org/wiki/Epaulette_shark	0.289512734	Sharks & rays	Chordates
https://es.wikipedia.org/wiki/Hemiscyllium_ocellatum	0.00401555	Sharks & rays	Chordates
https://fi.wikipedia.org/wiki/Epolettihai	0.206372687	Sharks & rays	Chordates
https://fr.wikipedia.org/wiki/Hemiscyllium_ocellatum	0.037015643	Sharks & rays	Chordates
https://he.wikipedia.org/wiki/%D7%9B%D7%A8%D7%99%D7%A9_%D7%94%D7%9B%D7%95%D7%AA%D7%A4%D7%AA	8.79E-04	Sharks & rays	Chordates
https://hu.wikipedia.org/wiki/Szemfoltos_bambuszc%C3%A1pa	0.003937772	Sharks & rays	Chordates
https://it.wikipedia.org/wiki/Hemiscyllium_ocellatum	0.001632711	Sharks & rays	Chordates
https://ja.wikipedia.org/wiki/%E3%83%9E%E3%83%A2%E3%83%B3%E3%83%84%E3%82%AD%E3%83%86%E3%83%B3%E3%82%B8%E3%82%AF%E3%82%B6%E3%83%A1	0.378186418	Sharks & rays	Chordates
https://nl.wikipedia.org/wiki/Epaulethaai	0.126674905	Sharks & rays	Chordates
https://pt.wikipedia.org/wiki/Tubar%C3%A3o-epaulette	0.04550514	Sharks & rays	Chordates
https://ru.wikipedia.org/wiki/%D0%93%D0%BB%D0%B0%D0%B7%D1%87%D0%B0%D1%82%D0%B0%D1%8F_%D0%BA%D0%BE%D1%88%D0%B0%D1%87%D1%8C%D1%8F_%D0%B0%D0%BA%D1%83%D0%BB%D0%B0	0.109747956	Sharks & rays	Chordates
https://sv.wikipedia.org/wiki/Ep%C3%A5letthaj	0.199068996	Sharks & rays	Chordates
https://zh.wikipedia.org/wiki/%E8%82%A9%E7%AB%A0%E9%AF%8A	0.117430786	Sharks & rays	Chordates
https://de.wikipedia.org/wiki/Fossilhai	0.042749461	Sharks & rays	Chordates
https://en.wikipedia.org/wiki/Snaggletooth_shark	0.355284735	Sharks & rays	Chordates
https://ru.wikipedia.org/wiki/%D0%98%D0%BD%D0%B4%D0%B8%D0%B9%D1%81%D0%BA%D0%B0%D1%8F_%D1%81%D0%B5%D1%80%D0%B0%D1%8F_%D0%B0%D0%BA%D1%83%D0%BB%D0%B0	0.50271271	Sharks & rays	Chordates
https://zh.wikipedia.org/wiki/%E5%8D%8A%E9%8B%B8%E9%BD%92%E9%AF%8A	0.241758955	Sharks & rays	Chordates
https://en.wikipedia.org/wiki/San_Marcos_salamander	0.005467306	Amphibians	Chordates
https://ar.wikipedia.org/wiki/%D8%B3%D9%85%D9%88%D8%B1	0.133281104	Mammals	Chordates
https://bg.wikipedia.org/wiki/%D0%A1%D0%B0%D0%BC%D1%83%D1%80	0.658685863	Mammals	Chordates
https://ca.wikipedia.org/wiki/Marta_gibelina	0.113336185	Mammals	Chordates
https://cs.wikipedia.org/wiki/Sobol_asijsk%C3%BD	0.879649857	Mammals	Chordates
https://da.wikipedia.org/wiki/Zobel	0.421792013	Mammals	Chordates
https://de.wikipedia.org/wiki/Zobel	0.674580036	Mammals	Chordates
https://en.wikipedia.org/wiki/Sable	0.549785867	Mammals	Chordates
https://es.wikipedia.org/wiki/Martes_zibellina	0.354682805	Mammals	Chordates
https://et.wikipedia.org/wiki/Soobel	0.689166906	Mammals	Chordates
https://fa.wikipedia.org/wiki/%D8%B3%D9%85%D9%88%D8%B1_%D8%B3%DB%8C%D8%A8%D8%B1%DB%8C	0.109865822	Mammals	Chordates
https://fi.wikipedia.org/wiki/Soopeli	0.533955423	Mammals	Chordates
https://fr.wikipedia.org/wiki/Zibeline	0.698909311	Mammals	Chordates
https://he.wikipedia.org/wiki/%D7%93%D7%9C%D7%A7_%D7%A1%D7%99%D7%91%D7%99%D7%A8%D7%99	0.182676021	Mammals	Chordates
https://hr.wikipedia.org/wiki/Samur	0.75693865	Mammals	Chordates
https://hu.wikipedia.org/wiki/Coboly	0.817558767	Mammals	Chordates
https://hy.wikipedia.org/wiki/%D5%8D%D5%A1%D5%B4%D5%B8%D6%82%D5%B5%D6%80	0.534579406	Mammals	Chordates
https://it.wikipedia.org/wiki/Martes_zibellina	0.575840223	Mammals	Chordates
https://ja.wikipedia.org/wiki/%E3%82%AF%E3%83%AD%E3%83%86%E3%83%B3	0.478930807	Mammals	Chordates
https://ka.wikipedia.org/wiki/%E1%83%A1%E1%83%98%E1%83%90%E1%83%A1%E1%83%90%E1%83%9B%E1%83%A3%E1%83%A0%E1%83%98	0.542598263	Mammals	Chordates
https://kk.wikipedia.org/wiki/%D0%91%D2%B1%D0%BB%D2%93%D1%8B%D0%BD	0.46467848	Mammals	Chordates
https://ko.wikipedia.org/wiki/%EA%B2%80%EC%9D%80%EB%8B%B4%EB%B9%84	0.499738034	Mammals	Chordates
https://lt.wikipedia.org/wiki/Sabalas	0.81187059	Mammals	Chordates
https://lv.wikipedia.org/wiki/Sabulis	0.597483633	Mammals	Chordates
https://mn.wikipedia.org/wiki/%D0%91%D1%83%D0%BB%D0%B3%D0%B0	0.514786381	Mammals	Chordates
https://nl.wikipedia.org/wiki/Sabelmarter	0.002995425	Mammals	Chordates
https://no.wikipedia.org/wiki/Sobel	0.391378665	Mammals	Chordates
https://pl.wikipedia.org/wiki/Sob%C3%B3l_tajgowy	0.322515342	Mammals	Chordates
https://pt.wikipedia.org/wiki/Zibelina	0.048176036	Mammals	Chordates
https://ro.wikipedia.org/wiki/Samur	0.776259673	Mammals	Chordates
https://ru.wikipedia.org/wiki/%D0%A1%D0%BE%D0%B1%D0%BE%D0%BB%D1%8C	0.813748104	Mammals	Chordates
https://sh.wikipedia.org/wiki/Samur	0.702514841	Mammals	Chordates
https://sr.wikipedia.org/wiki/%D0%A1%D0%B0%D0%BC%D1%83%D1%80	0.64976646	Mammals	Chordates
https://sv.wikipedia.org/wiki/Sobel	0.324817986	Mammals	Chordates
https://th.wikipedia.org/wiki/%E0%B9%80%E0%B8%8B%E0%B9%80%E0%B8%9A%E0%B8%B4%E0%B8%A5	0.001207598	Mammals	Chordates
https://tr.wikipedia.org/wiki/Samur	0.208003608	Mammals	Chordates
https://uk.wikipedia.org/wiki/%D0%A1%D0%BE%D0%B1%D0%BE%D0%BB%D1%8C	0.793895565	Mammals	Chordates
https://vi.wikipedia.org/wiki/Ch%E1%BB%93n_zibelin	0.04262143	Mammals	Chordates
https://zh.wikipedia.org/wiki/%E7%B4%AB%E8%B2%82	0.706745444	Mammals	Chordates
https://ar.wikipedia.org/wiki/%D9%82%D8%A7%D9%82%D9%85	0.476318909	Mammals	Chordates
https://bg.wikipedia.org/wiki/%D0%A5%D0%B5%D1%80%D0%BC%D0%B5%D0%BB%D0%B8%D0%BD	0.488372713	Mammals	Chordates
https://bs.wikipedia.org/wiki/Hermelin	0.865033555	Mammals	Chordates
https://ca.wikipedia.org/wiki/Ermini	0.370854856	Mammals	Chordates
https://cs.wikipedia.org/wiki/Lasice_hranostaj	0.798183941	Mammals	Chordates
https://da.wikipedia.org/wiki/L%C3%A6kat	0.188344747	Mammals	Chordates
https://de.wikipedia.org/wiki/Hermelin	0.586845039	Mammals	Chordates
https://el.wikipedia.org/wiki/%CE%95%CF%81%CE%BC%CE%AF%CE%BD%CE%B1	0.500157772	Mammals	Chordates
https://en.wikipedia.org/wiki/Stoat	0.281143654	Mammals	Chordates
https://es.wikipedia.org/wiki/Mustela_erminea	0.258553655	Mammals	Chordates
https://et.wikipedia.org/wiki/K%C3%A4rp	0.104331138	Mammals	Chordates
https://fa.wikipedia.org/wiki/%D9%82%D8%A7%D9%82%D9%85	0.186822349	Mammals	Chordates
https://fi.wikipedia.org/wiki/K%C3%A4rpp%C3%A4	0.390723372	Mammals	Chordates
https://fr.wikipedia.org/wiki/Hermine	0.64369	Mammals	Chordates
https://gl.wikipedia.org/wiki/Armi%C3%B1o	0.431138386	Mammals	Chordates
https://he.wikipedia.org/wiki/%D7%94%D7%A8%D7%9E%D7%99%D7%9F	0.462386051	Mammals	Chordates
https://hr.wikipedia.org/wiki/Hermelin	0.434242407	Mammals	Chordates
https://hu.wikipedia.org/wiki/Hermelin	0.700861843	Mammals	Chordates
https://id.wikipedia.org/wiki/Mustela_erminea	0.31720806	Mammals	Chordates
https://it.wikipedia.org/wiki/Mustela_erminea	0.825506654	Mammals	Chordates
https://ja.wikipedia.org/wiki/%E3%82%AA%E3%82%B3%E3%82%B8%E3%83%A7	0.489912089	Mammals	Chordates
https://ka.wikipedia.org/wiki/%E1%83%A7%E1%83%90%E1%83%A0%E1%83%A7%E1%83%A3%E1%83%9B%E1%83%98	0.777075946	Mammals	Chordates
https://kk.wikipedia.org/wiki/%D0%90%D2%9B%D0%BA%D1%96%D1%81	0.454646264	Mammals	Chordates
https://ko.wikipedia.org/wiki/%EB%B6%81%EB%B0%A9%EC%A1%B1%EC%A0%9C%EB%B9%84	0.083834188	Mammals	Chordates
https://lt.wikipedia.org/wiki/%C5%A0ermuon%C4%97lis	0.411787545	Mammals	Chordates
https://lv.wikipedia.org/wiki/Sermulis	0.781567042	Mammals	Chordates
https://mk.wikipedia.org/wiki/%D0%93%D0%BE%D0%BB%D0%B5%D0%BC%D0%B0_%D0%BB%D0%B0%D1%81%D0%B8%D1%86%D0%B0	0.716746261	Mammals	Chordates
https://mn.wikipedia.org/wiki/%D2%AE%D0%B5%D0%BD	-4.02E-04	Mammals	Chordates
https://nl.wikipedia.org/wiki/Hermelijn_(dier)	0.511322256	Mammals	Chordates
https://nn.wikipedia.org/wiki/R%C3%B8yskatt	0.12871356	Mammals	Chordates
https://no.wikipedia.org/wiki/R%C3%B8yskatt	0.279758056	Mammals	Chordates
https://pl.wikipedia.org/wiki/Gronostaj_europejski	0.280965329	Mammals	Chordates
https://pt.wikipedia.org/wiki/Arminho	0.375876148	Mammals	Chordates
https://ro.wikipedia.org/wiki/Hermin%C4%83	0.650307286	Mammals	Chordates
https://ru.wikipedia.org/wiki/%D0%93%D0%BE%D1%80%D0%BD%D0%BE%D1%81%D1%82%D0%B0%D0%B9	0.836600183	Mammals	Chordates
https://sh.wikipedia.org/wiki/Hermelin	0.224988685	Mammals	Chordates
[truncated: 124,059 more rows]
