# Supplementary material for: A season for all things: Phenological imprints in Wikipedia usage and their relevance to conservation
Source: PLoS Biol. 2019 Mar 5;17(3):e3000146. doi: 10.1371/journal.pbio.3000146 (PMC6400330; doi:10.1371/journal.pbio.3000146)
Supplement: S4 Data — (CSV) [file pbio.3000146.s006.csv]

language	capital	latitude	continent	percent_seasonal
English	Washington_DC	39.9	North America	12.78484133
Spanish	Madrid	40.4	Europe	11.6885536
Russian	Moscow	56.7	Europe	17.71822705
German	Berlin	53.5	Europe	26.75407512
French	Paris	48.8	Europe	20.99236641
Polish	Warsaw	53.2	Europe	29.35377875
Italian	Rome	42.9	Europe	23.14342718
Dutch	Amsterdam	53.4	Europe	29.13428035
Portuguese	Brasilia	15.8	South America	7.499295179
Japanese	Tokyo	36.7	Asia	22.07715134
Chinese	Taipei	25	Asia	12.4137931
Swedish	Stockholm	59.3	Europe	30.08409786
Czech	Prague	51	Europe	37.70685579
Hungarian	Budapest	48.5	Europe	30.22882377
Finnish	Helsinki	61.2	Europe	44.53389831
Persian	Tehran	35.7	Asia	6.612410987
Arabic	Riyadh	24.7	Africa	9.882232463
Hebrew	Jerusalem	32.8	Asia	14.19647927
Vietnamese	Hanoi	21	Asia	8.929788684
Thai	Bangkok	14.8	Asia	9.130752374
Indonesian	Jakarta	7.2	Asia	14.04411765
Ukrainian	Kiev	50.4	Europe	55.36938309
Korean	Seoul	38.6	Asia	6.591639871
Norwegian	Oslo	59.9	Europe	41.82262002
Turkish	Istanbul	41	Asia	3.861386139
Bulgarian	Sofia	42.7	Europe	37.21393035
Danish	Copenhagen	57.7	Europe	27.65531062
Lithuanian	Vilnius	54.7	Europe	54.17095778
Catalan	Barcelona	41.4	Europe	37.88359788
Croatian	Zagreb	45.8	Europe	46.19565217
Estonian	Tallinn	59.4	Europe	33.84188627
Slovak	Bratislava	48.1	Europe	45.51820728
Serbian	Belgrade	44.8	Europe	26.70807453
Romanian	Bucharest	44.4	Europe	37.2456964
Greek	Athens	38	Europe	26.23239437
Bengali	Washington_DC	39.9	Asia	2.032520325
Slovene	Ljubljana	46	Europe	45.3798768
Malay	Kuala Lumpur	3.1	Asia	9.935205184
Latvian	Riga	56.9	Europe	42.48826291
Serbo-Croatian	Belgrade	44.8	Europe	35.56851312
Basque	Bilbao	43.3	Europe	14.79099678
Azeri	Baku	40.4	Europe	27.41935484
Georgian	Tblisi	41.7	Europe	43.53741497
Tamil	Chennai	13.1	Asia	8.771929825
Malayalam	Thiruvananthapuram	8.5	Asia	7.171314741
Cebuano	Cebu City	10.3	Asia	0
Afrikaans	Johannesburg	26.2	Africa	21.13821138
Armenian	Yerevan	40.2	Europe	37.70491803
Kazakh	Astana	51.2	Asia	40.66390041
Nynorsk	Oslo	59.9	Europe	24.67532468
Hindi	New Delhi	28.6	Asia	8.695652174
Waray-Waray	Tacloban	11.2	Asia	0
Marathi	Mumbai	19.1	Asia	25.74257426
Galician	Santiago de Compostela	42.3	Europe	27.02702703
Cantonese	Hong Kong	22.4	Asia	10.38251366
Icelandic	Reykjavik	64.1	Europe	28.75816993
Macedonian	Skopje	42	Europe	37.58389262
Albanian	Tirana	41.3	Europe	40
Mongolian	Ulaan Baatar	47.9	Asia	37.62376238
Bosnian	Sarajevo	43.9	Europe	35
